# Supplementary material for: N-(2,3-Dimethyl­phen­yl)benzene­sulfonamide
Source: Acta Crystallogr Sect E Struct Rep Online. 2009 Jan 23;65(Pt 2):o366. doi: 10.1107/S1600536809002098 (PMC2968343; doi:10.1107/S1600536809002098)
Supplement: Supplementary file 2 [file e-65-0o366-Isup2.hkl]

# 
# h,k,l, Fc-squared, Fo-squared, sigma(Fo-squared) and status flag 
# 
data_I
_shelx_title ' S5 P212121' 
_shelx_refln_list_code          4 
_shelx_F_calc_maximum      111.13 
_exptl_crystal_F_000       552.00 
_reflns_d_resolution_high  0.8000 
 
loop_ 
 _symmetry_equiv_pos_as_xyz 
 'x, y, z' 
 '-x+1/2, -y, z+1/2' 
 'x+1/2, -y+1/2, -z' 
 '-x, y+1/2, -z+1/2' 
 
_cell_length_a     6.3969 
_cell_length_b     8.8767 
_cell_length_c    23.0820 
_cell_angle_alpha  90.000 
_cell_angle_beta   90.000 
_cell_angle_gamma  90.000 
 
_shelx_F_squared_multiplier     1.000 
 
loop_ 
 _refln_index_h 
 _refln_index_k 
 _refln_index_l 
 _refln_F_squared_calc 
 _refln_F_squared_meas 
 _refln_F_squared_sigma 
 _refln_observed_status 
   2   0   0     1530.79     1454.33      6.32 o 
   4   0   0      198.05      198.60      2.90 o 
   6   0   0      268.36      275.32      7.47 o 
   1   1   0      355.00      322.86     16.70 o 
   2   1   0      173.88      188.61      2.65 o 
   3   1   0      120.97      118.10      1.52 o 
   4   1   0      241.28      248.91      2.61 o 
   5   1   0       10.13       11.29      2.05 o 
   6   1   0      385.26      402.99      6.06 o 
   7   1   0       27.11       25.33      4.73 o 
   0   2   0     2038.68     1826.21      8.71 o 
   1   2   0     3620.54     3665.64      7.46 o 
   2   2   0      791.05      861.23      8.65 o 
   3   2   0       73.24       69.40      2.08 o 
   4   2   0       14.87       11.47      1.58 o 
   5   2   0      460.24      464.80      5.78 o 
   6   2   0       23.67       21.19      3.81 o 
   7   2   0        0.01        4.06      4.92 o 
   1   3   0      490.13      630.34      2.57 o 
   2   3   0     1333.09     1330.07      4.24 o 
   3   3   0      316.15      274.91      2.37 o 
   4   3   0       15.38       35.04      5.02 o 
   5   3   0       22.77       24.95      3.18 o 
   6   3   0       55.97       48.55      3.97 o 
   7   3   0       12.80       10.39      6.39 o 
   0   4   0      959.88      924.28      3.46 o 
   1   4   0      182.16      191.49      2.00 o 
   2   4   0       25.55       32.82      1.53 o 
   3   4   0      150.01      126.67      2.13 o 
   4   4   0     2185.64     2150.71     17.86 o 
   5   4   0       20.48       18.26      2.46 o 
   6   4   0       23.17       21.04      3.12 o 
   7   4   0        4.52        0.62      1.86 o 
   1   5   0      344.04      332.52      2.02 o 
   2   5   0      178.21      144.18      1.70 o 
   3   5   0        5.95        4.59      1.74 o 
   4   5   0      361.13      379.78      4.00 o 
   5   5   0       23.41       28.89      3.40 o 
   6   5   0       34.11       36.65      4.35 o 
   7   5   0       88.93       93.79      8.00 o 
   0   6   0      392.54      341.00      4.10 o 
   1   6   0      773.31      794.07      5.80 o 
   2   6   0       68.45       66.37      1.37 o 
   3   6   0       33.38       22.41      1.97 o 
   4   6   0        1.43        2.07      3.04 o 
   5   6   0      321.50      348.93      8.07 o 
   6   6   0        5.40        7.60      4.95 o 
   1   7   0      316.23      336.01      3.08 o 
   2   7   0      402.68      391.32      3.99 o 
   3   7   0       29.59       25.42      2.11 o 
   4   7   0       10.70        4.92      2.95 o 
   5   7   0        3.23        3.52      3.72 o 
   6   7   0      131.19      130.10      8.31 o 
   0   8   0      560.31      564.61      5.91 o 
   1   8   0       64.55       57.73      1.99 o 
   2   8   0        4.77       12.59      2.68 o 
   3   8   0       14.67       17.68      3.11 o 
   4   8   0      143.09      140.08      4.56 o 
   5   8   0        6.42        4.22      8.18 o 
   1   9   0       19.91       22.26      3.26 o 
   2   9   0       49.77       45.36      3.36 o 
   3   9   0      158.71      185.83      4.91 o 
   4   9   0        3.59       -1.87      4.03 o 
   0  10   0        1.55       -2.11      2.69 o 
   1  10   0       10.61        9.73      4.13 o 
   2  10   0        1.86        0.95      7.38 o 
   3  10   0       11.66        9.13      6.36 o 
   1  11   0       11.94       15.03      6.52 o 
   1   0   1      279.66      272.05     18.18 o 
   2   0   1     2476.92     2430.65      5.94 o 
   3   0   1       62.82       79.69      1.84 o 
   4   0   1        0.12        0.77      0.63 o 
   5   0   1      104.77      114.53      2.38 o 
   6   0   1      561.65      607.46      7.19 o 
   7   0   1        2.01       -1.99      3.12 o 
  -7   1   1        5.74        5.60      4.48 o 
  -6   1   1       88.59       81.38      3.81 o 
  -5   1   1      333.28      335.17      4.05 o 
  -4   1   1      142.00      157.54      2.16 o 
  -3   1   1      294.12      283.75      2.62 o 
  -2   1   1        0.58        2.99      0.83 o 
  -1   1   1     2557.83     2346.26      7.47 o 
   1   1   1     2602.58     2431.51     66.88 o 
   2   1   1        0.46        1.18      0.55 o 
   3   1   1      294.37      282.96      3.24 o 
   4   1   1      140.24      152.89      2.03 o 
   5   1   1      330.24      330.73      6.52 o 
   6   1   1       89.76       90.29      3.70 o 
   7   1   1        5.63        4.37      4.65 o 
  -7   2   1      108.40      118.08      4.80 o 
  -6   2   1       74.73       60.77      3.86 o 
  -5   2   1      269.83      293.36      4.84 o 
  -4   2   1       67.65       66.14      1.55 o 
  -3   2   1     1811.19     1783.31     13.58 o 
  -2   2   1     1424.00     1519.98     16.86 o 
  -1   2   1     7689.00     7643.62     18.32 o 
   0   2   1     2311.97     2372.00      4.39 o 
   1   2   1     7786.39     7705.49     22.00 o 
   2   2   1     1418.75     1519.38     18.31 o 
   3   2   1     1825.85     1797.14      4.99 o 
   4   2   1       71.13       72.43      2.84 o 
   5   2   1      269.21      308.18      7.29 o 
   6   2   1       75.40       62.02      3.68 o 
   7   2   1      108.77      107.25      4.81 o 
  -7   3   1       15.03        9.33      4.87 o 
  -6   3   1       20.11       19.79      3.89 o 
  -5   3   1      563.52      559.73      6.17 o 
  -4   3   1     1315.51     1305.59      9.43 o 
  -3   3   1       76.26       67.26      1.62 o 
  -2   3   1     1577.35     1648.86     11.86 o 
  -1   3   1     2288.40     2338.92      7.70 o 
   0   3   1     1883.86     1722.02      9.48 o 
   1   3   1     2304.26     2373.17      7.64 o 
   2   3   1     1568.95     1671.86      8.15 o 
   3   3   1       74.26       64.33      1.04 o 
   4   3   1     1323.62     1326.51     25.89 o 
   5   3   1      551.50      535.60      9.01 o 
   6   3   1       19.51       13.72      3.66 o 
   7   3   1       15.69       12.65      4.93 o 
  -7   4   1        4.62       -1.74      1.74 o 
  -6   4   1      141.10      137.90      6.36 o 
  -5   4   1       23.61       23.52      2.39 o 
  -4   4   1       22.56       42.21      1.91 o 
  -3   4   1      205.70      225.52      2.70 o 
  -2   4   1     2672.16     2796.95     17.78 o 
  -1   4   1     1051.24     1019.93      3.17 o 
   0   4   1        1.83        0.68      0.57 o 
   1   4   1     1045.35     1006.36      7.69 o 
   2   4   1     2657.77     2772.74      7.11 o 
   3   4   1      209.91      239.21      2.73 o 
   4   4   1       23.67       44.55      2.23 o 
   5   4   1       23.09       21.12      3.03 o 
   6   4   1      142.42      142.13      3.27 o 
   7   4   1        4.43       -1.57      2.96 o 
  -7   5   1        3.75        7.18      5.58 o 
  -6   5   1        4.75        3.71      4.15 o 
  -5   5   1      193.65      205.34      5.83 o 
  -4   5   1      225.49      233.23      4.20 o 
  -3   5   1      100.98      103.88      2.85 o 
  -2   5   1      143.79      151.11      1.91 o 
  -1   5   1      617.33      663.88      2.51 o 
   0   5   1      242.51      235.38      1.76 o 
   1   5   1      619.25      664.17      6.40 o 
   2   5   1      148.08      156.83      1.60 o 
   3   5   1       97.13       97.75      2.41 o 
   4   5   1      227.83      237.67      4.60 o 
   5   5   1      197.13      207.52      3.48 o 
   6   5   1        4.33        4.90      4.16 o 
   7   5   1        3.47        7.71      5.68 o 
  -6   6   1       18.54       20.39      5.06 o 
  -5   6   1       13.12       20.17      3.91 o 
  -4   6   1       40.30       35.01      2.48 o 
  -3   6   1      169.43      162.83      2.80 o 
  -2   6   1       83.47       76.67      1.41 o 
  -1   6   1      596.68      599.36      3.27 o 
   0   6   1       14.33       14.00      1.14 o 
   1   6   1      595.14      598.05      4.91 o 
   2   6   1       83.72       78.90      1.40 o 
   3   6   1      161.09      151.48      2.35 o 
   4   6   1       41.54       34.47      2.42 o 
   5   6   1       14.47       21.22      3.40 o 
   6   6   1       18.17       16.83      4.97 o 
  -6   7   1       27.04       27.08      5.65 o 
  -5   7   1       11.91       10.12      4.41 o 
  -4   7   1       35.64       36.66      3.16 o 
  -3   7   1       38.45       36.23      2.66 o 
  -2   7   1       30.83       33.84      1.93 o 
  -1   7   1      173.17      164.40      2.37 o 
   0   7   1     1600.84     1556.56      6.13 o 
   1   7   1      170.26      159.28      2.55 o 
   2   7   1       31.15       32.70      2.17 o 
   3   7   1       38.48       40.13      2.16 o 
   4   7   1       35.74       42.05      2.89 o 
   5   7   1       12.41       13.20      4.75 o 
   6   7   1       26.58       31.61      8.49 o 
  -4   8   1        7.35        9.60      4.60 o 
  -3   8   1       25.81       22.09      3.08 o 
  -2   8   1      321.10      332.42      5.56 o 
  -1   8   1        7.79        8.82      2.25 o 
   0   8   1       64.78       76.25      3.29 o 
   1   8   1        7.61        6.44      2.04 o 
   2   8   1      324.60      340.10      4.55 o 
   3   8   1       27.11       23.91      3.11 o 
   4   8   1        7.24        8.75      7.02 o 
   5   8   1        9.02        3.05     15.01 o 
  -4   9   1       37.02       26.01      8.53 o 
  -3   9   1       32.16       34.62      3.87 o 
  -2   9   1       14.72       14.90      3.52 o 
  -1   9   1      259.61      277.37      3.96 o 
   0   9   1        0.53       -1.86      1.86 o 
   1   9   1      257.81      260.80      4.13 o 
   2   9   1       15.43       17.95      3.41 o 
   3   9   1       30.73       34.66      4.97 o 
   4   9   1       36.26       30.32      9.05 o 
  -3  10   1       60.13       65.07      6.56 o 
  -2  10   1       13.76       14.66      4.46 o 
  -1  10   1       25.90       20.61      4.27 o 
   0  10   1        8.23        4.51      3.21 o 
   1  10   1       27.71       20.10      4.91 o 
   2  10   1       13.09       10.15      5.25 o 
   3  10   1       59.79       66.12      6.40 o 
  -1  11   1       10.77        7.07      9.68 o 
   0  11   1       57.93       59.72      7.87 o 
   1  11   1       10.50       12.09      6.79 o 
   1   0   2    10711.58    10460.43     95.12 o 
   2   0   2       25.77       23.52      1.73 o 
   3   0   2     1114.90     1249.99      5.79 o 
   4   0   2      287.81      243.97      7.31 o 
   5   0   2       53.82       59.23      2.09 o 
   6   0   2      220.78      215.39      5.59 o 
   7   0   2      104.97       85.83      5.21 o 
  -7   1   2       15.89       15.04      4.69 o 
  -6   1   2       30.75       34.39      3.75 o 
  -5   1   2      218.40      228.01      3.11 o 
  -4   1   2       16.12       13.74      1.60 o 
  -3   1   2      701.82      681.83      4.34 o 
  -2   1   2      939.63      988.53      4.78 o 
  -1   1   2     7382.17     7438.14     45.34 o 
   1   1   2     7385.10     7351.00     23.22 o 
   2   1   2      938.56      982.48      5.27 o 
   3   1   2      707.80      689.83      3.48 o 
   4   1   2       17.82       11.77      1.89 o 
   5   1   2      216.54      226.49      3.91 o 
   6   1   2       32.27       29.86      3.90 o 
   7   1   2       16.49       20.41      4.36 o 
  -7   2   2        1.41        7.81      4.80 o 
  -6   2   2       23.95       16.64      3.72 o 
  -5   2   2      585.24      572.51      4.70 o 
  -4   2   2       29.95       33.77      1.36 o 
  -3   2   2      436.98      400.88      4.05 o 
  -2   2   2      184.59      208.46      4.72 o 
  -1   2   2     6812.12     6998.12     18.66 o 
   0   2   2       14.45       16.98      0.68 o 
   1   2   2     6861.76     7024.91     13.32 o 
   2   2   2      172.23      191.37      3.19 o 
   3   2   2      437.10      395.57      5.43 o 
   4   2   2       29.09       33.62      1.22 o 
   5   2   2      578.17      577.96      9.17 o 
   6   2   2       24.81       17.88      3.47 o 
   7   2   2        1.31        6.68      4.70 o 
  -7   3   2       22.93       26.95      6.49 o 
  -6   3   2       60.54       52.82      3.65 o 
  -5   3   2      208.94      223.29      4.41 o 
  -4   3   2      172.61      166.07      3.23 o 
  -3   3   2      204.09      200.75      2.29 o 
  -2   3   2      403.10      449.02      4.67 o 
  -1   3   2     3329.87     3304.97     18.15 o 
   0   3   2        0.47        0.17      0.23 o 
   1   3   2     3344.42     3303.92      9.59 o 
   2   3   2      391.69      421.41      3.61 o 
   3   3   2      208.53      205.68      2.92 o 
   4   3   2      171.94      165.84      5.06 o 
   5   3   2      206.49      224.72      6.52 o 
   6   3   2       59.37       51.54      4.05 o 
   7   3   2       23.94       23.55      5.23 o 
  -7   4   2       17.86       10.05      4.80 o 
  -6   4   2       40.44       39.77      4.25 o 
  -5   4   2      203.34      202.68      3.60 o 
  -4   4   2      256.60      260.42      3.18 o 
  -3   4   2      165.12      172.09      1.98 o 
  -2   4   2     1097.86     1101.17      4.57 o 
  -1   4   2      308.78      335.25      2.13 o 
   0   4   2     1246.60     1204.57      3.39 o 
   1   4   2      297.58      322.91      2.90 o 
   2   4   2     1100.51     1107.37      3.41 o 
   3   4   2      166.87      170.23      2.35 o 
   4   4   2      255.71      266.17      3.23 o 
   5   4   2      206.78      207.42      3.24 o 
   6   4   2       41.03       38.93      3.33 o 
   7   4   2       17.73        9.97      4.85 o 
  -7   5   2       50.38       54.03      6.97 o 
  -6   5   2      104.65      112.11      7.54 o 
  -5   5   2      159.87      166.21      3.94 o 
  -4   5   2        1.46        1.27      2.49 o 
  -3   5   2      163.98      174.37      4.30 o 
  -2   5   2      103.48       99.98      2.13 o 
  -1   5   2      470.10      479.78      2.88 o 
   0   5   2      779.63      907.89      4.33 o 
   1   5   2      478.07      482.20      5.78 o 
   2   5   2      101.88       96.99      1.34 o 
   3   5   2      162.07      165.45      2.56 o 
   4   5   2        1.05       -0.32      1.03 o 
   5   5   2      159.83      171.80      3.22 o 
   6   5   2      104.38      108.29      4.14 o 
   7   5   2       51.29       56.18      8.46 o 
  -6   6   2       76.30       86.38      5.20 o 
  -5   6   2      150.03      151.06      4.09 o 
  -4   6   2        2.01        2.04      2.53 o 
  -3   6   2       93.47       91.00      2.35 o 
  -2   6   2        6.63        3.77      1.35 o 
  -1   6   2      370.51      375.34      2.72 o 
   0   6   2        3.53        3.17      1.22 o 
   1   6   2      369.31      374.48      2.87 o 
   2   6   2        7.03        3.96      1.32 o 
   3   6   2       92.96       92.85      2.34 o 
   4   6   2        1.78        2.63      2.43 o 
   5   6   2      148.69      153.37      3.32 o 
   6   6   2       76.52       70.99      7.72 o 
  -6   7   2       38.90       34.25      6.96 o 
  -5   7   2       61.05       69.03      4.53 o 
  -4   7   2       29.12       23.88      3.19 o 
  -3   7   2      149.67      144.55      6.41 o 
  -2   7   2      127.57      122.75      2.16 o 
  -1   7   2      232.53      217.36      2.66 o 
   0   7   2      496.54      482.61      5.73 o 
   1   7   2      229.22      215.74      4.25 o 
   2   7   2      133.97      133.67      2.64 o 
   3   7   2      148.66      140.68      2.90 o 
   4   7   2       27.72       24.62      2.96 o 
   5   7   2       61.76       68.91      4.72 o 
   6   7   2       38.25       37.73      8.41 o 
  -5   8   2       12.49        8.97      7.69 o 
  -4   8   2       88.72       90.28      8.20 o 
  -3   8   2      116.14      110.24      3.18 o 
  -2   8   2       15.18       16.53      3.61 o 
  -1   8   2       97.44       85.02      2.28 o 
   0   8   2       57.52       56.43      2.36 o 
   1   8   2       99.30       87.71      2.12 o 
   2   8   2       14.77       18.34      2.78 o 
   3   8   2      116.94      118.92      6.19 o 
   4   8   2       87.50       96.39      6.95 o 
   5   8   2       12.34        5.76      8.27 o 
  -4   9   2       44.78       48.68      5.61 o 
  -3   9   2       91.92       92.48      3.86 o 
  -2   9   2      173.69      184.73      6.37 o 
  -1   9   2       15.37       15.51      2.88 o 
   0   9   2       20.75       18.69      2.49 o 
   1   9   2       15.83       16.90      3.08 o 
   2   9   2      175.13      178.42      4.58 o 
   3   9   2       92.73       94.63      4.74 o 
   4   9   2       44.98       41.32      8.89 o 
  -3  10   2       16.50       13.97      9.34 o 
  -2  10   2       18.00       20.62      4.63 o 
  -1  10   2       23.70       27.35      4.17 o 
   0  10   2        4.44        0.90      4.49 o 
   1  10   2       24.25       27.02      4.98 o 
   2  10   2       16.98       22.30      5.37 o 
   3  10   2       16.65       19.62      6.32 o 
   0  11   2        4.57        6.46      7.57 o 
   1   0   3      103.15      109.69      1.19 o 
   2   0   3     3315.87     3407.14     15.70 o 
   3   0   3      115.57      133.11      1.62 o 
   4   0   3      544.11      541.03      9.70 o 
   5   0   3      322.30      312.06      4.22 o 
   6   0   3        3.40       -1.39      1.39 o 
   7   0   3        1.10        0.87      4.47 o 
  -7   1   3       90.91       93.21      5.59 o 
  -6   1   3      143.69      143.60      4.17 o 
  -5   1   3      242.05      233.65      4.86 o 
  -4   1   3      256.93      251.81      3.14 o 
  -3   1   3      318.65      342.48      3.03 o 
  -2   1   3      694.55      586.63      3.83 o 
  -1   1   3      889.17      997.67      7.56 o 
   1   1   3      869.88      966.22      5.05 o 
   2   1   3      679.91      564.10      4.24 o 
   3   1   3      330.84      359.60      3.87 o 
   4   1   3      254.18      261.93      2.73 o 
   5   1   3      237.03      233.38      6.11 o 
   6   1   3      142.00      143.20      4.13 o 
   7   1   3       90.59       97.44      4.68 o 
  -7   2   3       95.39       89.76      5.25 o 
  -6   2   3       16.90       22.71      3.90 o 
  -5   2   3      251.53      252.04      3.48 o 
  -4   2   3      911.32      921.99      6.63 o 
  -3   2   3      622.04      617.30      3.87 o 
  -2   2   3      708.69      742.63      8.92 o 
  -1   2   3     2567.69     2628.63     12.14 o 
   0   2   3     2512.35     2527.26      9.94 o 
   1   2   3     2558.46     2610.97      7.17 o 
   2   2   3      704.04      772.17      6.64 o 
   3   2   3      621.22      601.72     11.63 o 
   4   2   3      912.00      907.54      9.92 o 
   5   2   3      254.46      261.04      8.23 o 
   6   2   3       17.98       21.94      5.78 o 
   7   2   3       95.57       90.43      4.85 o 
  -7   3   3       44.22       39.19      4.79 o 
  -6   3   3       48.97       47.02      3.84 o 
  -5   3   3      398.94      391.40      5.32 o 
  -4   3   3       32.79       35.53      2.02 o 
  -3   3   3      262.12      279.49      2.65 o 
  -2   3   3      389.80      388.20      2.32 o 
  -1   3   3     1923.67     2032.03     10.87 o 
   0   3   3      173.83      195.20      1.80 o 
   1   3   3     1958.87     2076.12      7.47 o 
   2   3   3      385.12      380.15      4.26 o 
   3   3   3      263.90      265.65      5.77 o 
   4   3   3       35.83       37.17      2.57 o 
   5   3   3      395.94      401.86      5.20 o 
   6   3   3       47.66       46.26      5.45 o 
   7   3   3       43.59       39.83      5.27 o 
  -7   4   3        0.27       -1.51      1.87 o 
  -6   4   3       90.78       92.14      3.82 o 
  -5   4   3      139.71      136.92      2.87 o 
  -4   4   3       50.52       53.38      2.14 o 
  -3   4   3      121.48      122.83      1.95 o 
  -2   4   3      237.67      218.61      2.59 o 
  -1   4   3     1989.78     1991.47      4.92 o 
   0   4   3       63.40       63.44      0.96 o 
   1   4   3     1973.32     1972.70     13.07 o 
   2   4   3      227.56      209.97      1.71 o 
   3   4   3      121.48      123.47      1.83 o 
   4   4   3       50.44       56.82      4.27 o 
   5   4   3      144.20      138.21      2.82 o 
   6   4   3       92.48       94.65      3.84 o 
   7   4   3        0.37       -0.42      1.76 o 
  -7   5   3        2.27        5.80      5.34 o 
  -6   5   3       44.11       52.41      4.28 o 
  -5   5   3       42.57       38.68      3.79 o 
  -4   5   3       22.04       20.07      2.64 o 
  -3   5   3      533.82      536.68      4.24 o 
  -2   5   3      278.63      285.24      3.54 o 
  -1   5   3      495.89      453.18      2.58 o 
   0   5   3     1218.50     1257.45      3.94 o 
   1   5   3      486.73      446.49      2.78 o 
   2   5   3      288.54      300.23      3.02 o 
   3   5   3      533.73      545.56      6.34 o 
   4   5   3       20.97       18.97      2.23 o 
   5   5   3       42.70       39.63      2.86 o 
   6   5   3       44.91       55.78      6.41 o 
   7   5   3        2.46        0.47      1.27 o 
  -6   6   3       36.74       47.65      5.48 o 
  -5   6   3       23.47       24.54      3.82 o 
  -4   6   3       42.12       39.77      2.92 o 
  -3   6   3      604.62      622.51      4.82 o 
  -2   6   3       51.35       40.63      1.84 o 
  -1   6   3      560.06      516.55      3.46 o 
   0   6   3     1212.75     1230.53      5.75 o 
   1   6   3      561.33      525.29      4.76 o 
   2   6   3       52.51       40.56      1.73 o 
   3   6   3      611.51      629.58      5.08 o 
   4   6   3       40.63       36.63      2.42 o 
   5   6   3       24.08       25.23      4.61 o 
   6   6   3       35.86       49.34      7.83 o 
  -6   7   3        7.62        5.32      5.60 o 
  -5   7   3        1.68        1.15      4.42 o 
  -4   7   3       31.29       26.21      5.38 o 
  -3   7   3       35.61       37.59      3.92 o 
  -2   7   3       19.06       15.23      1.96 o 
  -1   7   3      196.88      195.37      2.55 o 
   0   7   3      122.97      140.08      2.26 o 
   1   7   3      196.47      197.06      2.46 o 
   2   7   3       18.99       14.66      2.66 o 
   3   7   3       32.24       32.83      2.51 o 
   4   7   3       29.50       28.35      3.82 o 
   5   7   3        1.94        4.02      4.65 o 
   6   7   3        7.03        7.96      6.03 o 
  -5   8   3       13.52       12.32      7.81 o 
  -4   8   3       11.60       15.29      5.91 o 
  -3   8   3       50.19       43.41      3.57 o 
  -2   8   3       87.20       85.43      3.79 o 
  -1   8   3      128.96      129.33      2.77 o 
   0   8   3      486.32      486.68      4.44 o 
   1   8   3      129.08      133.47      2.79 o 
   2   8   3       89.73      100.50      3.48 o 
   3   8   3       52.06       56.82      4.01 o 
   4   8   3       11.98       16.37      7.02 o 
   5   8   3       13.12        9.03      8.03 o 
  -4   9   3       15.22       26.80      7.07 o 
  -3   9   3       35.01       29.82      4.62 o 
  -2   9   3       89.59      101.08      5.40 o 
  -1   9   3       67.79       73.24      2.85 o 
   0   9   3       18.12       14.72      2.74 o 
   1   9   3       66.21       67.26      6.74 o 
   2   9   3       87.44       92.27      4.31 o 
   3   9   3       34.47       30.90      5.10 o 
   4   9   3       14.56       19.68      8.15 o 
  -3  10   3        7.83        8.65      5.71 o 
  -2  10   3       24.99       30.32      4.59 o 
  -1  10   3       14.02       14.44      5.42 o 
   0  10   3       32.19       34.62      5.39 o 
   1  10   3       13.82       11.04      4.80 o 
   2  10   3       24.32       25.84      5.35 o 
   3  10   3        8.14        9.94      8.69 o 
   0  11   3        0.28       -4.25      6.44 o 
   0   0   4       52.85       35.81      3.44 o 
   1   0   4     1786.90     1861.77     12.10 o 
   2   0   4     1011.00     1047.09      9.86 o 
   3   0   4      630.69      681.58      3.29 o 
   4   0   4      284.48      298.11      6.47 o 
   5   0   4       42.31       43.17      2.41 o 
   6   0   4       86.51       78.81      3.49 o 
   7   0   4       81.35       78.96      4.63 o 
  -7   1   4       19.13       17.83      4.85 o 
  -6   1   4       57.20       67.84      3.52 o 
  -5   1   4       77.74       73.54      2.48 o 
  -4   1   4      321.34      320.89      3.52 o 
  -3   1   4      162.98      171.11      3.12 o 
  -2   1   4      168.36      179.10      2.29 o 
  -1   1   4     6617.21     6686.68     16.30 o 
   0   1   4    12350.55    12404.93     51.62 o 
   1   1   4     6589.49     6574.09     13.32 o 
   2   1   4      166.33      190.21      1.75 o 
   3   1   4      155.13      167.08      3.08 o 
   4   1   4      329.85      330.11      3.44 o 
   5   1   4       77.11       75.03      3.96 o 
   6   1   4       58.99       62.72      3.64 o 
   7   1   4       18.35       16.40      4.86 o 
  -7   2   4       10.87       10.73      5.00 o 
  -6   2   4      181.64      182.42      4.42 o 
  -5   2   4      130.53      117.25      2.55 o 
  -4   2   4      132.41      138.38      2.50 o 
  -3   2   4      546.16      555.40      5.72 o 
  -2   2   4     1381.35     1380.91      5.36 o 
  -1   2   4     2916.90     3058.50     11.09 o 
   0   2   4     1734.32     1804.36      9.79 o 
   1   2   4     2919.42     3096.41      8.23 o 
   2   2   4     1399.11     1400.25     11.55 o 
   3   2   4      548.91      554.21      8.52 o 
   4   2   4      129.78      144.20      2.36 o 
   5   2   4      132.55      142.45      2.72 o 
   6   2   4      182.42      194.18      9.28 o 
   7   2   4       10.57        9.55      5.06 o 
  -7   3   4       10.91       11.74      3.95 o 
  -6   3   4       14.96       14.09      2.84 o 
  -5   3   4      135.73      140.05      2.88 o 
  -4   3   4      487.18      469.09      5.47 o 
  -3   3   4      161.46      161.29      3.15 o 
  -2   3   4      899.85      979.00     11.40 o 
   0   3   4      318.67      263.62      4.09 o 
   1   3   4       31.22       26.37      0.70 o 
   2   3   4      902.91      983.96      3.31 o 
   3   3   4      167.20      166.14      1.86 o 
   4   3   4      482.52      467.24      9.65 o 
   5   3   4      137.96      149.53      3.59 o 
   6   3   4       14.39       13.52      5.87 o 
   7   3   4       11.27       10.41      5.21 o 
  -7   4   4       14.21       13.44      5.07 o 
  -6   4   4        7.63        5.64      3.95 o 
  -5   4   4       33.11       33.64      3.26 o 
  -4   4   4      203.49      200.08      5.21 o 
  -3   4   4      410.39      425.14      6.46 o 
  -2   4   4      358.93      372.00      2.19 o 
  -1   4   4      205.12      246.01      3.45 o 
   0   4   4      491.44      573.62      4.17 o 
   1   4   4      218.07      251.69      2.09 o 
   2   4   4      355.23      370.78      2.57 o 
   3   4   4      399.36      415.38      2.98 o 
   4   4   4      200.73      200.33      2.86 o 
   5   4   4       33.82       33.95      2.59 o 
   6   4   4        7.82        3.01      3.73 o 
   7   4   4       13.65       19.95      5.15 o 
  -7   5   4       16.12       16.36      5.63 o 
  -6   5   4       21.59       24.22      4.63 o 
  -5   5   4      175.40      173.49      4.12 o 
  -4   5   4      304.52      294.16      5.18 o 
  -3   5   4      366.97      364.02      4.38 o 
  -2   5   4      105.75      115.60      2.05 o 
  -1   5   4       98.81      109.11      1.32 o 
   0   5   4     2379.58     2311.60      6.29 o 
   1   5   4       97.50      113.71      1.57 o 
   2   5   4      107.64      117.31      1.80 o 
   3   5   4      361.72      350.35      3.81 o 
   4   5   4      301.68      287.98      4.30 o 
   5   5   4      173.79      175.52      3.15 o 
   6   5   4       21.30       26.55      4.89 o 
   7   5   4       16.41        9.52      8.41 o 
  -6   6   4      168.94      201.27      4.96 o 
  -5   6   4       31.95       19.17      3.90 o 
  -4   6   4       16.72       13.19      3.01 o 
  -3   6   4      146.54      159.94      2.79 o 
  -2   6   4      342.46      340.09      2.87 o 
  -1   6   4        6.74        7.39      1.26 o 
   0   6   4      240.61      215.55      2.02 o 
   1   6   4        6.05        7.25      1.52 o 
   2   6   4      350.43      336.21      6.56 o 
   3   6   4      143.65      151.61      2.31 o 
   4   6   4       16.23       13.06      3.18 o 
   5   6   4       31.73       19.47      4.29 o 
   6   6   4      170.36      199.53      5.28 o 
  -6   7   4        6.53        2.77      5.61 o 
  -5   7   4       73.38       78.57      6.09 o 
  -4   7   4       29.01       26.65      5.48 o 
  -3   7   4      121.60      114.08      3.91 o 
  -2   7   4       30.27       30.94      2.00 o 
  -1   7   4      180.50      185.02      3.02 o 
   0   7   4      236.51      240.66      5.35 o 
   1   7   4      186.24      196.03      2.44 o 
   2   7   4       30.78       25.10      3.11 o 
   3   7   4      126.37      125.72      4.47 o 
   4   7   4       28.92       34.02      4.54 o 
   5   7   4       72.56       79.81      6.12 o 
   6   7   4        6.41        6.36      6.02 o 
  -5   8   4       12.76       12.72      8.16 o 
  -4   8   4       15.05       15.00      5.90 o 
  -3   8   4       23.20       22.81      5.40 o 
  -2   8   4       40.34       43.02      2.68 o 
  -1   8   4       97.36       97.94      2.38 o 
   0   8   4       46.32       48.37      2.22 o 
   1   8   4      100.87      103.14      3.40 o 
   2   8   4       40.93       37.64      3.83 o 
   3   8   4       21.34       24.71      3.81 o 
   4   8   4       15.66       15.04      4.91 o 
   5   8   4       12.40       11.76      7.86 o 
  -4   9   4      120.64      135.96      7.59 o 
  -3   9   4        9.46        7.01      5.84 o 
  -2   9   4        3.37        5.66      3.41 o 
  -1   9   4      100.69       99.93      2.93 o 
   0   9   4        4.11        2.84      3.71 o 
   1   9   4      102.10      103.26      4.17 o 
   2   9   4        3.60        5.66      4.14 o 
   3   9   4        9.58        6.43      4.76 o 
   4   9   4      121.70      131.28      5.73 o 
  -3  10   4       23.66       24.12      7.25 o 
  -2  10   4      122.27      148.34      5.61 o 
  -1  10   4       54.02       52.54      5.56 o 
   0  10   4        4.90        5.93      4.97 o 
   1  10   4       55.49       53.03      4.66 o 
   2  10   4      123.13      137.66      5.26 o 
   3  10   4       23.80       19.74      8.95 o 
   1   0   5       53.29       60.12      1.26 o 
   2   0   5     1868.32     1920.84     12.49 o 
   3   0   5      165.94      162.75      1.79 o 
   4   0   5       10.55        5.17      1.97 o 
   5   0   5       86.38       89.10      2.69 o 
   6   0   5       23.94       27.27      3.27 o 
   7   0   5        3.43       -0.43      0.85 o 
  -7   1   5       24.23       21.76      4.92 o 
  -6   1   5      423.15      455.75      4.74 o 
  -5   1   5       80.68       79.35      2.57 o 
  -4   1   5       48.18       49.92      1.78 o 
  -3   1   5      372.37      361.53      3.27 o 
  -2   1   5      453.55      423.16      8.73 o 
  -1   1   5     2113.76     2086.50      8.19 o 
   0   1   5     2483.90     2501.64      3.73 o 
   1   1   5     2124.19     2090.37      4.69 o 
   2   1   5      473.85      447.49      2.73 o 
   3   1   5      368.85      376.52      2.83 o 
   4   1   5       47.06       48.99      1.64 o 
   5   1   5       79.96       84.19      5.50 o 
   6   1   5      421.24      453.62      6.51 o 
   7   1   5       24.05       22.39      3.76 o 
  -7   2   5       27.71       21.53      5.13 o 
  -6   2   5       97.30       93.25      3.94 o 
  -5   2   5      225.60      221.71      3.50 o 
  -4   2   5      426.33      432.02      3.99 o 
  -3   2   5       33.52       37.18      1.37 o 
  -2   2   5      244.13      233.71      2.37 o 
  -1   2   5      798.49      784.49     17.01 o 
   0   2   5      544.78      487.07      7.20 o 
   1   2   5      794.60      780.58      3.64 o 
   2   2   5      245.16      252.24      2.51 o 
   3   2   5       33.64       40.26      1.38 o 
   4   2   5      419.59      431.56      4.22 o 
   5   2   5      226.23      223.31      3.57 o 
   6   2   5       95.74       86.97      3.91 o 
   7   2   5       28.11       23.28      5.05 o 
  -7   3   5       28.20       31.61      5.19 o 
  -6   3   5       41.86       42.28      2.95 o 
  -5   3   5       85.70       88.07      2.45 o 
  -4   3   5       50.02       57.58      1.65 o 
  -3   3   5      263.17      260.46      3.03 o 
  -2   3   5     3265.55     3344.16      8.60 o 
  -1   3   5      396.48      377.77      4.74 o 
   0   3   5      219.12      219.50      1.77 o 
   1   3   5      384.56      365.66      1.97 o 
   2   3   5     3300.68     3372.67     11.81 o 
   3   3   5      269.14      260.57      3.29 o 
   4   3   5       50.55       54.13      2.76 o 
   5   3   5       87.16       92.81      2.62 o 
   6   3   5       41.41       44.02      6.25 o 
   7   3   5       27.38       26.93      8.04 o 
  -7   4   5        5.53        3.09      5.08 o 
  -6   4   5       21.29       16.33      4.14 o 
  -5   4   5       80.72       81.49      3.18 o 
  -4   4   5      339.96      320.44      3.15 o 
  -3   4   5       11.86       12.88      1.55 o 
  -2   4   5      534.43      563.71      3.25 o 
  -1   4   5      473.14      479.89      3.92 o 
   0   4   5      155.75      134.14      2.57 o 
   1   4   5      456.51      457.40      3.25 o 
   2   4   5      531.98      577.33      3.50 o 
   3   4   5       11.02       10.92      1.34 o 
   4   4   5      342.62      317.92      4.12 o 
   5   4   5       82.89       86.70      2.49 o 
   6   4   5       21.18       12.98      4.22 o 
   7   4   5        5.67       10.82      7.37 o 
  -7   5   5        3.87        6.36      5.65 o 
  -6   5   5       46.23       48.17      4.34 o 
  -5   5   5        8.55       16.14      3.46 o 
  -4   5   5        8.52       10.11      2.67 o 
  -3   5   5       62.88       63.36      2.34 o 
  -2   5   5      336.52      326.53      3.70 o 
  -1   5   5      243.75      257.82      2.88 o 
   0   5   5       79.46       85.52      1.74 o 
   1   5   5      244.28      261.42      2.13 o 
   2   5   5      328.65      328.56      4.38 o 
   3   5   5       61.84       59.20      1.67 o 
   4   5   5        9.10        9.12      2.25 o 
   5   5   5        8.64        7.81      3.71 o 
   6   5   5       47.99       46.23      4.73 o 
   7   5   5        3.90        4.45      8.51 o 
  -6   6   5        5.49       12.09      4.99 o 
  -5   6   5       10.20        7.20      3.84 o 
  -4   6   5      182.44      196.17      4.03 o 
  -3   6   5      195.96      197.90      6.91 o 
  -2   6   5       27.07       28.61      1.54 o 
  -1   6   5       85.98       87.52      1.63 o 
   0   6   5      805.50      805.58      3.89 o 
   1   6   5       85.68       89.77      2.01 o 
   2   6   5       27.66       28.03      1.74 o 
   3   6   5      197.86      197.93      2.97 o 
   4   6   5      183.31      193.49      4.16 o 
   5   6   5       10.01       10.17      3.98 o 
   6   6   5        5.37        8.58      5.36 o 
  -6   7   5       15.49       16.34      8.36 o 
  -5   7   5        5.50        5.53      6.40 o 
  -4   7   5        9.63        8.24      5.34 o 
  -3   7   5        3.35        4.54      4.23 o 
  -2   7   5      323.62      308.92      3.65 o 
  -1   7   5      350.80      336.95      3.36 o 
   0   7   5        0.08       -1.15      1.36 o 
   1   7   5      357.18      343.08      3.52 o 
   2   7   5      320.43      314.12      4.81 o 
   3   7   5        4.63        4.70      3.09 o 
   4   7   5        9.59        8.59      3.79 o 
   5   7   5        6.07        6.70      4.46 o 
   6   7   5       16.17       12.11      6.16 o 
  -5   8   5       52.38       75.14      8.51 o 
  -4   8   5        6.91       10.60      6.17 o 
  -3   8   5       12.34       10.85      4.80 o 
  -2   8   5        0.77        0.04      0.95 o 
  -1   8   5      219.79      211.74      3.12 o 
   0   8   5      209.09      195.24      2.70 o 
   1   8   5      216.52      210.21      6.18 o 
   2   8   5        0.74        1.75      3.10 o 
   3   8   5       11.34        7.59      3.71 o 
   4   8   5        7.07        9.92      4.65 o 
   5   8   5       49.91       69.40      8.74 o 
  -4   9   5       16.42       21.30      7.81 o 
  -3   9   5        6.16        8.18      5.99 o 
  -2   9   5       88.72       90.75      3.49 o 
  -1   9   5       38.24       40.81      3.45 o 
   0   9   5       30.02       22.54      3.38 o 
   1   9   5       39.19       43.33      3.70 o 
   2   9   5       88.80       91.91      4.18 o 
   3   9   5        5.73        5.85      4.87 o 
   4   9   5       16.38       19.76      6.15 o 
  -3  10   5       11.60       18.18      7.56 o 
  -2  10   5        3.96       14.30      7.16 o 
  -1  10   5       62.79       70.21      5.38 o 
   0  10   5       63.38       68.74      5.47 o 
   1  10   5       62.31       67.12      4.45 o 
   2  10   5        4.07       13.57      5.27 o 
   0   0   6     9430.02     9113.98     15.56 o 
   1   0   6      116.36      100.28      1.24 o 
   2   0   6      303.48      345.66      2.16 o 
   3   0   6      683.24      634.26      5.67 o 
   4   0   6       68.20       63.48      2.16 o 
   5   0   6       11.21       14.55      2.60 o 
   6   0   6        1.86        3.15      3.13 o 
   7   0   6        0.77        4.55      4.57 o 
  -7   1   6       40.36       32.69      5.17 o 
  -6   1   6       21.69       25.46      3.35 o 
  -5   1   6      107.16      108.36      2.81 o 
  -4   1   6      138.21      146.67      2.63 o 
  -3   1   6      757.36      848.58      6.37 o 
  -2   1   6      581.75      563.77      5.14 o 
  -1   1   6      335.28      332.93      3.53 o 
   0   1   6     5588.74     5313.60     11.73 o 
   1   1   6      339.46      339.03      2.61 o 
   2   1   6      571.50      549.11      3.47 o 
   3   1   6      740.54      811.56      8.86 o 
   4   1   6      146.54      159.42      2.30 o 
   5   1   6      104.36      115.75      3.06 o 
   6   1   6       20.76       24.52      3.49 o 
   7   1   6       41.58       35.33      4.82 o 
  -7   2   6        1.23       -1.48      4.36 o 
  -6   2   6       50.31       50.58      4.02 o 
  -5   2   6      115.34      117.62      2.80 o 
  -4   2   6       14.46       13.33      1.79 o 
  -3   2   6       52.40       40.15      1.21 o 
  -2   2   6      314.34      266.50      2.60 o 
  -1   2   6     2176.79     2192.61     11.82 o 
   0   2   6       63.52       51.03      2.22 o 
   1   2   6     2196.97     2178.72     10.46 o 
   2   2   6      324.43      274.18      4.02 o 
   3   2   6       50.84       34.74      1.34 o 
   4   2   6       14.09        8.70      1.82 o 
   5   2   6      113.33      119.17      3.77 o 
   6   2   6       50.52       53.89      3.51 o 
   7   2   6        1.22        0.03      0.79 o 
  -7   3   6       39.57       53.04      4.89 o 
  -6   3   6       31.52       22.83      2.93 o 
  -5   3   6       21.59       21.41      1.89 o 
  -4   3   6      423.53      450.32      4.56 o 
  -3   3   6      211.36      228.49      4.50 o 
  -2   3   6      265.42      276.64      7.21 o 
  -1   3   6      909.84      940.59      7.54 o 
   0   3   6        1.56        3.61      0.63 o 
   1   3   6      897.45      939.13      4.17 o 
   2   3   6      261.80      277.78      2.00 o 
   3   3   6      215.56      230.84      1.92 o 
   4   3   6      417.74      444.71      5.94 o 
   5   3   6       21.12       20.58      2.46 o 
   6   3   6       32.11       23.88      3.69 o 
   7   3   6       40.20       38.84      7.89 o 
  -7   4   6       42.93       52.29      5.25 o 
  -6   4   6        0.66        1.72      4.90 o 
  -5   4   6       87.72       82.76      3.08 o 
  -4   4   6       44.42       57.73      3.04 o 
  -3   4   6      268.68      255.20      5.17 o 
  -2   4   6       27.36       24.69      2.02 o 
  -1   4   6      472.70      475.76      4.06 o 
   0   4   6       26.40       35.47      1.15 o 
   1   4   6      486.32      493.90      5.56 o 
   2   4   6       27.26       25.30      1.11 o 
   3   4   6      269.46      265.23      2.22 o 
   4   4   6       43.90       49.43      1.94 o 
   5   4   6       86.83       80.90      3.38 o 
   6   4   6        0.55        0.26      2.30 o 
   7   4   6       44.60       52.16      7.81 o 
  -6   5   6       11.05       10.26      4.52 o 
  -5   5   6      121.14      121.24      7.67 o 
  -4   5   6      199.74      196.04      6.67 o 
  -3   5   6       59.75       56.59      2.43 o 
  -2   5   6      323.05      344.04      3.83 o 
  -1   5   6      226.84      223.92      1.94 o 
   0   5   6        3.73        2.29      1.30 o 
   1   5   6      230.26      222.28      2.06 o 
   2   5   6      319.51      346.69      4.30 o 
   3   5   6       59.33       56.76      1.78 o 
   4   5   6      195.96      189.78      3.99 o 
   5   5   6      120.13      124.19      4.05 o 
   6   5   6       11.31       10.21      4.71 o 
  -6   6   6       45.30       40.77      5.34 o 
  -5   6   6       24.50       18.92      4.09 o 
  -4   6   6       16.48       13.75      3.35 o 
  -3   6   6       93.94       95.16      2.91 o 
  -2   6   6      154.95      140.11      2.91 o 
  -1   6   6      277.72      267.28      4.27 o 
   0   6   6      114.07      124.31      1.67 o 
   1   6   6      281.39      281.59      4.19 o 
   2   6   6      155.36      141.85      5.07 o 
   3   6   6       93.51       92.49      3.16 o 
   4   6   6       16.42       17.26      2.69 o 
   5   6   6       23.94       20.60      3.96 o 
   6   6   6       46.11       43.69      5.41 o 
  -5   7   6       56.29       64.54      6.90 o 
  -4   7   6       57.94       50.40      5.49 o 
  -3   7   6       71.44       63.70      4.50 o 
  -2   7   6       26.86       25.61      2.54 o 
  -1   7   6       65.03       64.85      1.67 o 
   0   7   6        5.48        7.62      1.70 o 
   1   7   6       69.44       70.73      3.70 o 
   2   7   6       28.56       25.57      3.08 o 
   3   7   6       71.93       72.36      3.19 o 
   4   7   6       56.57       49.05      3.92 o 
   5   7   6       55.84       61.48      6.63 o 
  -5   8   6       42.86       51.93      8.50 o 
  -4   8   6       30.92       25.87      6.23 o 
  -3   8   6       29.83       32.86      4.95 o 
  -2   8   6       24.86       23.14      3.07 o 
  -1   8   6       62.80       56.10      2.75 o 
   0   8   6       33.97       28.92      2.91 o 
   1   8   6       63.26       57.12      3.75 o 
   2   8   6       25.55       21.91      3.53 o 
   3   8   6       31.90       33.48      3.95 o 
   4   8   6       29.42       24.63      4.83 o 
   5   8   6       43.97       54.75      8.34 o 
  -4   9   6       42.26       38.17      7.68 o 
  -3   9   6       44.49       38.88      6.51 o 
  -2   9   6       14.19       13.22      5.14 o 
  -1   9   6        7.85       11.59      4.26 o 
   0   9   6       30.46       33.46      4.35 o 
   1   9   6        8.56       14.28      3.73 o 
   2   9   6       14.41       13.88      4.10 o 
   3   9   6       45.17       49.15      5.08 o 
   4   9   6       41.67       32.60      9.28 o 
  -3  10   6       17.79       24.21      8.09 o 
  -2  10   6      154.52      178.41      7.86 o 
  -1  10   6        7.02        9.05      5.94 o 
   0  10   6        1.76        0.36      4.24 o 
   1  10   6        7.00        8.61      6.39 o 
   2  10   6      157.81      170.15      5.34 o 
   1   0   7      644.77      681.99      2.56 o 
   2   0   7      602.26      619.81      5.75 o 
   3   0   7     1084.83     1083.58      8.19 o 
   4   0   7       30.04       31.41      1.42 o 
   5   0   7      145.16      152.87      3.29 o 
   6   0   7       12.51        9.37      3.54 o 
   7   0   7       79.01       84.62      7.39 o 
  -7   1   7       33.02       32.68      5.25 o 
  -6   1   7       44.10       39.75      3.35 o 
  -5   1   7      147.77      152.08      3.15 o 
  -4   1   7       68.50       73.82      5.93 o 
  -3   1   7      847.00      835.18      5.12 o 
  -2   1   7      116.49      151.06      4.49 o 
  -1   1   7     2477.89     2480.72      9.78 o 
   0   1   7       10.67       37.51      3.30 o 
   1   1   7     2476.34     2434.24      9.60 o 
   2   1   7      123.51      154.32      7.73 o 
   3   1   7      864.73      865.93      4.29 o 
   4   1   7       65.43       70.67      1.77 o 
   5   1   7      149.54      149.47      3.36 o 
   6   1   7       45.75       38.39      3.46 o 
   7   1   7       33.21       32.72      4.85 o 
  -7   2   7       60.48       50.64      5.13 o 
  -6   2   7       61.67       58.67      5.71 o 
  -5   2   7      195.96      208.46      3.53 o 
  -4   2   7       47.46       52.32      1.92 o 
  -3   2   7       42.66       44.60      1.96 o 
  -2   2   7      580.17      627.42      6.19 o 
  -1   2   7      872.42      874.53      7.54 o 
   0   2   7       40.06       30.18      1.27 o 
   1   2   7      892.71      885.38      5.84 o 
   2   2   7      578.51      627.99      3.50 o 
   3   2   7       47.66       49.64      1.45 o 
   4   2   7       50.27       57.54      3.06 o 
   5   2   7      193.99      200.48      4.58 o 
   6   2   7       60.57       54.63      5.03 o 
   7   2   7       59.66       50.68      4.73 o 
  -7   3   7       46.52       49.72      5.00 o 
  -6   3   7       11.54        9.94      3.64 o 
  -5   3   7        9.41        4.83      2.05 o 
  -4   3   7      291.02      293.08      2.99 o 
  -3   3   7      156.12      129.77      2.33 o 
  -2   3   7      122.45      117.03      3.25 o 
  -1   3   7       79.70       83.38      2.09 o 
   0   3   7       84.49       79.46      0.83 o 
   1   3   7       84.22       85.92      0.95 o 
   2   3   7      128.80      120.70      1.36 o 
   3   3   7      155.35      131.26      2.05 o 
   4   3   7      294.84      293.15      4.20 o 
   5   3   7        8.84        5.21      2.41 o 
   6   3   7       11.41       14.51      3.87 o 
   7   3   7       46.50       48.43      7.01 o 
  -7   4   7       20.51       23.67      5.58 o 
  -6   4   7       61.04       65.10      4.28 o 
  -5   4   7       49.97       47.26      3.86 o 
  -4   4   7      185.65      175.84      5.12 o 
  -3   4   7       29.17       18.76      1.99 o 
  -2   4   7       18.42       17.44      2.63 o 
  -1   4   7      349.56      345.32      3.60 o 
   0   4   7       87.08       76.45      2.51 o 
   1   4   7      359.59      366.28      4.68 o 
   2   4   7       19.65       20.52      1.08 o 
   3   4   7       29.88       21.61      1.24 o 
   4   4   7      188.37      172.22      3.21 o 
   5   4   7       48.37       45.31      2.63 o 
   6   4   7       61.49       63.15      4.20 o 
   7   4   7       20.33       23.68      7.80 o 
  -6   5   7        3.97        8.85      4.60 o 
  -5   5   7       66.83       65.74      3.74 o 
  -4   5   7       13.39       14.00      3.03 o 
  -3   5   7      143.27      130.05      3.01 o 
  -2   5   7      331.41      317.96      3.78 o 
  -1   5   7      189.98      200.07      1.86 o 
   0   5   7        0.04        1.25      1.00 o 
   1   5   7      184.43      187.57      2.43 o 
   2   5   7      330.05      307.70      8.22 o 
   3   5   7      140.03      134.10      3.18 o 
   4   5   7       12.84       16.57      2.74 o 
   5   5   7       68.67       71.25      3.51 o 
   6   5   7        3.62        3.79      4.68 o 
  -6   6   7        5.16        6.50      5.26 o 
  -5   6   7        7.88        4.90      3.90 o 
  -4   6   7       14.86       12.56      3.25 o 
  -3   6   7       70.96       70.95      2.90 o 
  -2   6   7       88.90       83.21      2.49 o 
  -1   6   7      159.43      150.42      2.82 o 
   0   6   7      328.12      326.07      3.02 o 
   1   6   7      159.13      141.02      2.53 o 
   2   6   7       88.18       79.72      2.74 o 
   3   6   7       71.65       74.12      3.54 o 
   4   6   7       14.11       13.10      3.46 o 
   5   6   7        7.49        5.80      3.99 o 
   6   6   7        4.87        4.34      5.17 o 
  -5   7   7        8.40       11.81      6.73 o 
  -4   7   7       16.33       14.87      5.53 o 
  -3   7   7      222.82      216.15      6.21 o 
  -2   7   7       38.55       31.78      2.68 o 
  -1   7   7      104.78      105.13      2.25 o 
   0   7   7      817.30      794.21      6.80 o 
   1   7   7      108.73      102.62      3.19 o 
   2   7   7       36.71       28.38      3.01 o 
   3   7   7      224.87      220.00      6.54 o 
   4   7   7       18.22       17.80      3.95 o 
   5   7   7        9.09       11.97      7.18 o 
  -5   8   7       28.50       33.21      8.45 o 
  -4   8   7        6.37        7.41      6.07 o 
  -3   8   7       50.93       48.11      5.27 o 
  -2   8   7       27.71       25.70      3.80 o 
  -1   8   7      105.20      112.54      3.43 o 
   0   8   7        8.73        9.28      3.41 o 
   1   8   7      105.22      105.72      5.43 o 
   2   8   7       25.93       25.49      3.77 o 
   3   8   7       49.04       49.50      3.86 o 
   4   8   7        6.80        6.60      4.71 o 
   5   8   7       28.56       37.67      9.23 o 
  -4   9   7        1.60       -1.49      2.32 o 
  -3   9   7        2.64        3.96      6.25 o 
  -2   9   7       16.15       19.07      5.45 o 
  -1   9   7       98.85       95.23      4.24 o 
   0   9   7        0.58       -1.17      1.47 o 
   1   9   7       99.06      101.12      3.96 o 
   2   9   7       16.55       17.48      4.56 o 
   3   9   7        2.52        6.32      4.44 o 
  -2  10   7       10.65       17.35      7.51 o 
  -1  10   7       13.00       13.93      5.34 o 
   0  10   7        3.85        5.76      5.42 o 
   1  10   7       12.31       12.18      5.31 o 
   2  10   7       10.76       18.11      5.24 o 
   0   0   8       51.17       88.44     15.16 o 
   1   0   8      129.26      122.62      1.21 o 
   2   0   8       50.86       73.28      2.25 o 
   3   0   8      856.52      867.85      5.05 o 
   4   0   8      209.63      207.40      2.57 o 
   5   0   8       13.27        5.77      2.60 o 
   6   0   8       46.18       48.11      3.53 o 
   7   0   8        1.50        5.23      4.36 o 
  -7   1   8       31.56       35.83      7.37 o 
  -6   1   8       39.40       37.89      3.36 o 
  -5   1   8       57.62       53.61      2.37 o 
  -4   1   8      128.55      133.07      2.66 o 
  -3   1   8       29.64       27.58      1.04 o 
  -2   1   8       63.13       52.56      2.00 o 
  -1   1   8      604.53      614.45      9.76 o 
   0   1   8       69.93       73.13      2.32 o 
   1   1   8      592.37      579.17      5.19 o 
   2   1   8       63.31       49.77      1.39 o 
   3   1   8       27.27       24.97      1.89 o 
   4   1   8      133.03      135.41      2.22 o 
   5   1   8       57.81       57.15      2.64 o 
   6   1   8       41.88       41.33      3.53 o 
   7   1   8       30.21       31.02      4.74 o 
  -7   2   8        2.45        8.19      5.20 o 
  -6   2   8       14.63        9.54      3.40 o 
  -5   2   8       98.48       94.65      2.73 o 
  -4   2   8       21.11       22.97      1.53 o 
  -3   2   8      107.65      106.39      2.20 o 
  -2   2   8      795.30      867.16      7.43 o 
  -1   2   8      372.76      381.47      2.72 o 
   0   2   8        7.12        4.02      0.64 o 
   1   2   8      382.99      392.33      3.76 o 
   2   2   8      780.78      853.55      5.02 o 
   3   2   8      106.60      102.42      1.88 o 
   4   2   8       20.64       19.04      1.65 o 
   5   2   8       97.23      100.35      2.86 o 
   6   2   8       14.68       10.35      3.37 o 
   7   2   8        2.21        3.89      4.80 o 
  -7   3   8        2.18        4.32      4.91 o 
  -6   3   8       50.80       46.17      3.76 o 
  -5   3   8       31.49       31.84      2.40 o 
  -4   3   8       64.79       65.15      1.81 o 
  -3   3   8       90.15       75.60      2.02 o 
  -2   3   8      907.96      899.95      8.29 o 
  -1   3   8      160.71      156.63      1.86 o 
   0   3   8       45.33       30.99      1.20 o 
   1   3   8      156.20      156.07      1.91 o 
   2   3   8      919.73      908.31      3.32 o 
   3   3   8       91.48       79.79      1.76 o 
   4   3   8       65.34       68.01      4.22 o 
   5   3   8       31.90       33.11      2.33 o 
   6   3   8       50.73       48.97      3.67 o 
   7   3   8        2.32        3.49      6.71 o 
  -7   4   8       30.00       28.66      8.94 o 
  -6   4   8        2.38        3.32      4.10 o 
  -5   4   8       24.31       20.40      3.58 o 
  -4   4   8      488.24      499.93      8.01 o 
  -3   4   8       84.15       91.38      3.57 o 
  -2   4   8      378.15      399.72      6.11 o 
  -1   4   8      334.82      354.61      8.55 o 
   0   4   8       56.14       37.51      0.93 o 
   1   4   8      340.24      357.93      2.74 o 
   2   4   8      378.95      392.22      3.40 o 
   3   4   8       83.20       88.37      2.11 o 
   4   4   8      477.39      476.61      6.82 o 
   5   4   8       23.39       19.43      2.84 o 
   6   4   8        2.08        8.40      6.02 o 
   7   4   8       30.64       30.87      7.47 o 
  -6   5   8       63.77       69.62      4.45 o 
  -5   5   8       86.50       73.02      5.56 o 
  -4   5   8        8.91        7.95      2.81 o 
  -3   5   8      205.39      190.65      5.05 o 
  -2   5   8      216.23      213.48      4.98 o 
  -1   5   8       26.76       26.96      1.86 o 
   0   5   8       93.63       92.82      2.49 o 
   1   5   8       29.03       29.28      1.26 o 
   2   5   8      223.70      224.69      3.76 o 
   3   5   8      197.77      185.84      4.50 o 
   4   5   8        9.57        9.28      2.87 o 
   5   5   8       86.43       75.67      8.91 o 
   6   5   8       64.72       61.03      5.08 o 
  -6   6   8        5.30        4.83      5.15 o 
  -5   6   8       44.18       45.71      4.33 o 
  -4   6   8        2.16       -0.73      2.58 o 
  -3   6   8       76.29       82.72      3.97 o 
  -2   6   8        1.40        1.43      2.34 o 
  -1   6   8       38.38       41.80      2.16 o 
   0   6   8      229.16      228.72      3.61 o 
   1   6   8       38.93       40.74      2.02 o 
   2   6   8        1.28       -0.59      2.10 o 
   3   6   8       72.65       73.67      3.04 o 
   4   6   8        2.42       -0.01      2.11 o 
   5   6   8       42.39       40.32      6.10 o 
   6   6   8        5.71        2.36      5.25 o 
  -5   7   8       18.15       11.94      7.00 o 
  -4   7   8       14.74       10.88      5.64 o 
  -3   7   8       21.38       21.08      4.31 o 
  -2   7   8       70.41       73.63      3.42 o 
  -1   7   8       25.02       18.71      3.74 o 
   0   7   8      105.46      119.11      4.04 o 
   1   7   8       26.22       17.50      3.38 o 
   2   7   8       70.15       68.72      2.97 o 
   3   7   8       22.35       23.51      4.09 o 
   4   7   8       14.76       16.87      3.98 o 
   5   7   8       18.24       12.93      6.80 o 
  -5   8   8       36.38       42.09      8.11 o 
  -4   8   8       50.40       61.82      5.92 o 
  -3   8   8       82.59       75.84      5.16 o 
  -2   8   8       40.30       37.28      4.25 o 
  -1   8   8       16.66       15.78      3.28 o 
   0   8   8      121.11      114.73      3.64 o 
   1   8   8       16.39       15.52      3.95 o 
   2   8   8       40.89       38.04      3.85 o 
   3   8   8       82.77       81.44      4.39 o 
   4   8   8       51.78       63.85      4.64 o 
  -4   9   8        3.87        2.55      7.79 o 
  -3   9   8       80.33       83.34      6.79 o 
  -2   9   8       32.89       33.90      5.51 o 
  -1   9   8       74.33       72.85      4.43 o 
   0   9   8       45.00       42.80      4.58 o 
   1   9   8       76.43       80.75      4.45 o 
   2   9   8       33.58       32.90      4.74 o 
   3   9   8       80.42       85.24      4.84 o 
  -2  10   8       20.90       23.35      7.38 o 
  -1  10   8       25.38       27.52      5.82 o 
   0  10   8       10.45       11.89      5.70 o 
   1  10   8       27.04       34.35      5.07 o 
   2  10   8       21.82       22.58      5.55 o 
   1   0   9      181.16      226.68      3.39 o 
   2   0   9      791.15      714.02      6.19 o 
   3   0   9      113.37       94.18      2.95 o 
   4   0   9      138.64      130.35      2.88 o 
   5   0   9        0.29       -1.73      1.73 o 
   6   0   9      273.09      285.27      4.88 o 
   7   0   9       13.99       11.18      4.68 o 
  -7   1   9       22.94       24.07      7.19 o 
  -6   1   9        7.58        2.94      3.40 o 
  -5   1   9       86.77       82.74      2.64 o 
  -4   1   9      193.84      178.93      3.05 o 
  -3   1   9      128.70      141.88      3.29 o 
  -2   1   9      671.15      631.79      6.06 o 
  -1   1   9      252.60      255.62      5.25 o 
   0   1   9      820.72      802.77      5.67 o 
   1   1   9      241.51      241.95      1.99 o 
   2   1   9      674.87      631.08     10.66 o 
   3   1   9      127.70      136.76      1.96 o 
   4   1   9      190.31      181.78      2.49 o 
   5   1   9       86.03       75.43      3.36 o 
   6   1   9        7.23        3.63      4.47 o 
   7   1   9       23.04       24.57      4.99 o 
  -7   2   9       43.58       42.31      5.27 o 
  -6   2   9       14.76       10.96      3.23 o 
  -5   2   9       34.69       33.98      2.11 o 
  -4   2   9       83.20       73.65      1.84 o 
  -3   2   9      254.12      272.22      5.99 o 
  -2   2   9      273.52      286.63      3.81 o 
  -1   2   9      351.09      328.67      2.41 o 
   0   2   9     1746.79     1891.91     12.24 o 
   1   2   9      347.16      329.25      2.90 o 
   2   2   9      271.20      293.90      5.77 o 
   3   2   9      265.98      294.48      3.03 o 
   4   2   9       84.19       70.72      1.95 o 
   5   2   9       36.18       34.81      2.88 o 
   6   2   9       14.62        9.54      3.48 o 
   7   2   9       41.76       40.02      5.16 o 
  -7   3   9        5.34        7.06      4.91 o 
  -6   3   9        4.38        0.83     16.22 o 
  -5   3   9        2.23        2.18      2.49 o 
  -4   3   9      218.72      218.15      2.79 o 
  -3   3   9       13.59       20.66      2.59 o 
  -2   3   9      153.00      165.10      3.84 o 
  -1   3   9      138.48      141.07      3.15 o 
   0   3   9        1.65        6.28      0.67 o 
   1   3   9      146.23      147.16      1.93 o 
   2   3   9      152.30      161.76      4.30 o 
   3   3   9       15.07       21.09      1.13 o 
   4   3   9      220.42      213.52      3.76 o 
   5   3   9        1.64        2.65      2.41 o 
   6   3   9        4.61        4.99      3.79 o 
   7   3   9        5.21        3.74      4.98 o 
  -7   4   9        0.82       -0.71      4.57 o 
  -6   4   9      113.39      114.70      4.07 o 
  -5   4   9       42.98       41.32      2.77 o 
  -4   4   9       38.95       48.82      4.02 o 
  -3   4   9       39.34       34.86      2.72 o 
  -2   4   9      383.09      412.89      6.36 o 
  -1   4   9      274.96      256.80      3.39 o 
   0   4   9        0.11       -0.37      0.37 o 
   1   4   9      272.14      262.72      2.70 o 
   2   4   9      395.14      418.94      3.64 o 
   3   4   9       39.51       39.19      2.16 o 
   4   4   9       39.25       43.79      2.93 o 
   5   4   9       42.68       33.58      2.68 o 
   6   4   9      113.58      118.82      4.28 o 
   7   4   9        0.76       -1.03      5.58 o 
  -6   5   9        5.94        9.38      4.73 o 
  -5   5   9       33.25       33.68      3.69 o 
  -4   5   9       26.93       20.46      3.88 o 
  -3   5   9      109.87      112.84      4.38 o 
  -2   5   9       16.72       15.52      3.21 o 
  -1   5   9      478.10      449.21      4.71 o 
   0   5   9      292.12      299.97      7.26 o 
   1   5   9      470.40      443.44      3.74 o 
   2   5   9       17.20       18.07      3.12 o 
   3   5   9      110.68      111.56      3.25 o 
   4   5   9       24.58       18.91      2.84 o 
   5   5   9       35.63       35.49      3.70 o 
   6   5   9        6.14        8.27      4.51 o 
  -6   6   9        2.10        2.30      5.56 o 
  -5   6   9       11.44       13.49      4.01 o 
  -4   6   9        8.85        1.92      3.21 o 
  -3   6   9       33.01       29.66      4.27 o 
  -2   6   9       73.98       79.38      2.63 o 
  -1   6   9      299.05      275.08      4.01 o 
   0   6   9       18.85       22.56      2.15 o 
   1   6   9      298.21      282.96      3.45 o 
   2   6   9       75.74       78.27      2.86 o 
   3   6   9       37.06       36.97      3.02 o 
   4   6   9        9.14        1.38      3.40 o 
   5   6   9       10.93       18.61      6.36 o 
   6   6   9        2.00        4.09      7.96 o 
  -5   7   9        1.01       -0.57      1.87 o 
  -4   7   9      114.13      117.65      5.90 o 
  -3   7   9       91.92       81.32      3.92 o 
  -2   7   9        4.24        5.27      2.76 o 
  -1   7   9       35.56       30.73      2.66 o 
   0   7   9      451.35      470.18      4.51 o 
   1   7   9       33.72       27.99      2.52 o 
   2   7   9        4.41        3.50      2.95 o 
   3   7   9       89.65       80.76      3.81 o 
   4   7   9      112.76      118.27      4.21 o 
   5   7   9        0.92        7.07      6.99 o 
  -4   8   9        7.34       13.37      6.56 o 
  -3   8   9       17.55       11.74      5.65 o 
  -2   8   9      191.38      176.52      5.92 o 
  -1   8   9       18.14       15.93      3.27 o 
   0   8   9        7.41        4.25      3.46 o 
   1   8   9       17.77       10.04      3.66 o 
   2   8   9      190.20      188.75      4.49 o 
   3   8   9       18.02       17.76      4.40 o 
   4   8   9        7.64       11.76      4.98 o 
  -3   9   9       22.14       23.02      6.89 o 
  -2   9   9        2.85       -0.49      3.07 o 
  -1   9   9       20.44       19.40      4.38 o 
   0   9   9       28.02       21.17      4.62 o 
   1   9   9       21.51       19.43      4.58 o 
   2   9   9        2.95       -0.12      0.89 o 
   3   9   9       22.09       27.08      4.92 o 
  -2  10   9       29.03       34.63      8.17 o 
  -1  10   9        6.28        9.60      5.58 o 
   0  10   9        1.36       -3.39      3.39 o 
   1  10   9        5.56        5.58      5.42 o 
   0   0  10     3137.41     2782.45      7.25 o 
   1   0  10      401.04      426.59      2.35 o 
   2   0  10       13.16        8.93      1.67 o 
   3   0  10        1.40        0.19      1.53 o 
   4   0  10      245.94      262.23      3.75 o 
   5   0  10        0.50       -0.48      1.61 o 
   6   0  10        3.75       12.72      3.58 o 
   7   0  10       56.45       46.81      4.90 o 
  -7   1  10        5.59        9.56      6.83 o 
  -6   1  10       50.87       47.82      3.68 o 
  -5   1  10        0.65       -1.97      1.97 o 
  -4   1  10       18.77       16.71      2.03 o 
  -3   1  10      285.43      269.37      3.96 o 
  -2   1  10       94.94      114.38      2.90 o 
  -1   1  10      492.87      454.06      3.65 o 
   0   1  10      240.71      259.48      1.55 o 
   1   1  10      479.80      437.96      5.26 o 
   2   1  10       85.90      104.40      2.97 o 
   3   1  10      282.31      261.26      4.43 o 
   4   1  10       18.02       10.74      1.73 o 
   5   1  10        0.41       -2.09      2.09 o 
   6   1  10       52.56       51.71      3.61 o 
   7   1  10        5.15       11.92      4.67 o 
  -7   2  10       17.84       24.33      4.56 o 
  -6   2  10       19.74       17.13      2.64 o 
  -5   2  10       17.56       18.88      2.22 o 
  -4   2  10       60.64       63.21      1.79 o 
  -3   2  10      416.64      478.75      6.61 o 
  -2   2  10      116.12      101.32      3.03 o 
  -1   2  10      184.03      163.43      1.54 o 
   0   2  10      283.27      269.94      4.74 o 
   1   2  10      185.91      163.81      2.61 o 
   2   2  10      115.22       99.12      2.03 o 
   3   2  10      417.52      452.90      3.70 o 
   4   2  10       61.02       56.93      2.04 o 
   5   2  10       18.66       22.55      3.84 o 
   6   2  10       20.31       18.68      3.67 o 
   7   2  10       17.60       21.73      4.89 o 
  -7   3  10        3.45        9.32      7.94 o 
  -6   3  10       16.59       16.23      5.67 o 
  -5   3  10      158.76      147.91      2.71 o 
  -4   3  10       14.24       16.80      2.32 o 
  -3   3  10      106.76      112.63      3.66 o 
  -2   3  10     1024.37     1085.00      9.47 o 
  -1   3  10      353.78      367.30      4.06 o 
   0   3  10        9.02       10.35      0.76 o 
   1   3  10      359.36      373.89      3.00 o 
   2   3  10     1015.66     1066.28      6.33 o 
   3   3  10      103.67      107.02      2.28 o 
   4   3  10       13.68       10.10      2.80 o 
   5   3  10      160.17      144.68      3.72 o 
   6   3  10       16.92       18.58      5.16 o 
   7   3  10        3.53        4.16      5.25 o 
  -6   4  10        2.07        3.82      4.35 o 
  -5   4  10       43.10       44.33      4.22 o 
  -4   4  10      591.42      575.80      8.77 o 
  -3   4  10      215.88      213.54      5.19 o 
  -2   4  10       28.49       20.40      2.46 o 
  -1   4  10       17.55       15.59      1.16 o 
   0   4  10       52.78       55.05      1.53 o 
   1   4  10       18.25       19.45      1.63 o 
   2   4  10       28.62       21.59      1.62 o 
   3   4  10      213.32      197.51      3.34 o 
   4   4  10      582.11      568.02      7.85 o 
   5   4  10       44.01       46.39      2.88 o 
   6   4  10        2.08        2.40      6.07 o 
  -6   5  10        8.91        7.22      4.99 o 
  -5   5  10       37.20       33.63      4.03 o 
  -4   5  10        4.46        2.56      3.95 o 
  -3   5  10      128.24      137.48      4.70 o 
  -2   5  10       95.99       79.03      3.53 o 
  -1   5  10      223.07      223.55      3.56 o 
   0   5  10      206.47      209.27      3.64 o 
   1   5  10      219.76      220.30      4.18 o 
   2   5  10       99.79       81.70      2.12 o 
   3   5  10      127.81      139.45      4.87 o 
   4   5  10        4.57        2.65      2.67 o 
   5   5  10       35.56       28.32      4.13 o 
   6   5  10        8.84       10.61      7.02 o 
  -6   6  10        4.04       -0.91     20.11 o 
  -5   6  10       66.59       67.33      8.26 o 
  -4   6  10       10.45        7.48      5.03 o 
  -3   6  10       80.92       67.90      3.94 o 
  -2   6  10       22.62       16.95      2.67 o 
  -1   6  10       19.50       19.07      2.39 o 
   0   6  10        0.28        0.46      2.39 o 
   1   6  10       21.92       21.93      2.08 o 
   2   6  10       23.41       21.91      2.79 o 
   3   6  10       77.62       65.24      3.35 o 
   4   6  10       10.01        8.38      3.61 o 
   5   6  10       67.68       77.03      6.18 o 
   6   6  10        3.78        2.39      8.37 o 
  -5   7  10       25.27       23.25      7.45 o 
  -4   7  10       19.98       21.61      5.68 o 
  -3   7  10       17.90       16.95      3.43 o 
  -2   7  10      214.57      203.63      4.07 o 
  -1   7  10      124.81      128.17      7.15 o 
   0   7  10       39.10       39.84      3.00 o 
   1   7  10      128.53      123.96      2.82 o 
   2   7  10      214.81      198.38      6.22 o 
   3   7  10       18.45       12.76      3.70 o 
   4   7  10       19.50       22.14      3.87 o 
   5   7  10       25.68       22.81      7.20 o 
  -4   8  10       66.76       73.17      7.30 o 
  -3   8  10        6.66        5.92      5.41 o 
  -2   8  10        2.94        8.02      4.34 o 
  -1   8  10       30.27       25.83      3.41 o 
   0   8  10       45.20       45.12      2.85 o 
   1   8  10       31.55       29.41      4.14 o 
   2   8  10        3.09        5.58      3.89 o 
   3   8  10        6.70        9.14      4.62 o 
   4   8  10       66.98       75.97      6.65 o 
  -3   9  10       70.59       77.96      7.36 o 
  -2   9  10        9.41       10.83      4.30 o 
  -1   9  10       60.76       64.93      4.53 o 
   0   9  10        2.09       -1.02      2.03 o 
   1   9  10       60.73       59.97      5.05 o 
   2   9  10        9.89        8.24      4.80 o 
   3   9  10       72.27       88.53      9.50 o 
  -1  10  10       42.28       42.34      5.87 o 
   0  10  10        4.60        2.04      5.95 o 
   1  10  10       44.14       43.11      5.32 o 
   1   0  11      744.00      773.91      3.27 o 
   2   0  11      380.15      435.20      4.83 o 
   3   0  11       35.67       31.03      1.37 o 
   4   0  11        2.10        4.99      2.06 o 
   5   0  11      132.47      117.91      3.14 o 
   6   0  11      224.79      244.64      5.23 o 
   7   0  11       30.41       35.84      5.13 o 
  -7   1  11       40.37       39.05      7.13 o 
  -6   1  11       37.93       33.28      3.66 o 
  -5   1  11       41.23       40.26      2.62 o 
  -4   1  11       28.66       26.28      3.01 o 
  -3   1  11      241.24      242.72      3.23 o 
  -2   1  11      114.18      110.35      2.93 o 
  -1   1  11     2003.36     2160.31      5.07 o 
   0   1  11      203.65      211.74      3.69 o 
   1   1  11     2036.99     2183.04     14.86 o 
   2   1  11      109.65      105.52      1.92 o 
   3   1  11      238.38      235.55      3.10 o 
   4   1  11       32.06       28.71      2.38 o 
   5   1  11       39.71       43.28      2.81 o 
   6   1  11       36.61       33.38      3.79 o 
   7   1  11       41.08       40.39      5.00 o 
  -7   2  11       40.50       36.71      6.67 o 
  -6   2  11       18.84       14.21      2.73 o 
  -5   2  11       16.55       17.21      2.23 o 
  -4   2  11       82.54       83.12      4.25 o 
  -3   2  11      565.62      555.06      7.19 o 
  -2   2  11      210.79      211.99      4.21 o 
  -1   2  11      632.81      570.67      4.26 o 
   0   2  11      384.21      445.68      7.56 o 
   1   2  11      645.95      589.61      4.07 o 
   2   2  11      209.15      203.74      5.38 o 
   3   2  11      577.30      562.25      3.92 o 
   4   2  11       86.21       76.07      2.43 o 
   5   2  11       17.58       18.87      2.97 o 
   6   2  11       18.62       18.31      3.88 o 
   7   2  11       40.36       42.49      5.22 o 
  -7   3  11       16.13       10.97      7.94 o 
  -6   3  11       13.26       12.12      5.59 o 
  -5   3  11       91.93       87.24      3.86 o 
  -4   3  11      174.67      172.11      3.27 o 
  -3   3  11      148.84      142.04      4.23 o 
  -2   3  11      252.59      253.44      4.95 o 
  -1   3  11       47.75       49.10      1.16 o 
   0   3  11        8.82        6.28      0.81 o 
   1   3  11       50.55       51.27      1.41 o 
   2   3  11      259.61      257.02      4.19 o 
   3   3  11      151.07      140.33      2.42 o 
   4   3  11      177.68      166.65      3.57 o 
   5   3  11       88.92       87.20      3.43 o 
   6   3  11       13.34       12.03      3.79 o 
   7   3  11       16.11       11.48      5.40 o 
  -6   4  11        3.56        3.19      5.23 o 
  -5   4  11      177.63      170.65      4.45 o 
  -4   4  11       24.92       24.68      4.16 o 
  -3   4  11       92.63       93.65      3.79 o 
  -2   4  11      416.97      402.77      6.57 o 
  -1   4  11      218.47      219.07      2.31 o 
   0   4  11        0.88        1.53      1.24 o 
   1   4  11      217.23      214.54      3.02 o 
   2   4  11      417.86      407.64      9.73 o 
   3   4  11       91.22       89.67      2.33 o 
   4   4  11       24.88       19.98      2.59 o 
   5   4  11      175.88      172.47      4.54 o 
   6   4  11        2.85        3.89      6.29 o 
  -6   5  11        0.18       -0.41      4.17 o 
  -5   5  11       95.89      103.32      5.39 o 
  -4   5  11       11.16        4.77      4.39 o 
  -3   5  11       49.65       45.43      3.62 o 
  -2   5  11      172.75      170.50      3.42 o 
  -1   5  11       92.91       75.88      2.41 o 
   0   5  11        0.15       -0.20      0.62 o 
   1   5  11       97.71       81.47      2.00 o 
   2   5  11      168.47      149.92      2.72 o 
   3   5  11       51.14       56.90      2.69 o 
   4   5  11       12.31        8.71      2.71 o 
   5   5  11       97.57       91.89      3.91 o 
  -5   6  11       14.77       12.78      4.72 o 
  -4   6  11       17.96       17.21      5.41 o 
  -3   6  11       88.49       91.76      4.66 o 
  -2   6  11      168.65      153.95      3.54 o 
  -1   6  11      245.63      258.04      4.15 o 
   0   6  11      167.20      161.34      5.39 o 
   1   6  11      244.50      248.49      4.47 o 
   2   6  11      171.73      169.56      5.36 o 
   3   6  11       85.19       91.70      4.02 o 
   4   6  11       18.48       13.93      4.27 o 
   5   6  11       14.26       12.39      6.70 o 
  -5   7  11        8.33       10.45      7.33 o 
  -4   7  11       65.98       63.77      6.31 o 
  -3   7  11       15.47       14.34      3.59 o 
  -2   7  11       63.84       60.39      3.36 o 
  -1   7  11      229.48      219.68      4.17 o 
   0   7  11       95.56       90.33      3.18 o 
   1   7  11      228.27      222.66      5.30 o 
   2   7  11       63.67       64.24      3.23 o 
   3   7  11       16.20       14.57      3.97 o 
   4   7  11       65.77       67.56      4.77 o 
   5   7  11        8.68        3.22      8.01 o 
  -4   8  11        1.88        4.23      6.52 o 
  -3   8  11       67.26       65.19      5.48 o 
  -2   8  11       34.51       41.03      4.70 o 
  -1   8  11       55.35       58.92      3.79 o 
   0   8  11        0.95       -1.29      1.29 o 
   1   8  11       53.54       53.46      4.16 o 
   2   8  11       35.54       36.97      4.13 o 
   3   8  11       67.18       67.04      4.57 o 
   4   8  11        1.87        1.49      3.49 o 
  -3   9  11       27.81       31.05      7.43 o 
  -2   9  11       10.90       15.64      4.59 o 
  -1   9  11      101.68      119.66      4.50 o 
   0   9  11        7.91        0.81      1.47 o 
   1   9  11      102.31      109.08      5.47 o 
   2   9  11       12.00       11.00      5.16 o 
   3   9  11       27.31       38.19      5.96 o 
  -1  10  11        9.14        8.89      9.25 o 
   0  10  11        1.43       -0.35      1.30 o 
   1  10  11        9.27       12.87      9.02 o 
   0   0  12      640.35      662.17      3.98 o 
   1   0  12     1110.54     1203.49      4.21 o 
   2   0  12        1.48        2.74      1.10 o 
   3   0  12       29.51       28.95      2.65 o 
   4   0  12       75.29       85.43      3.51 o 
   5   0  12       14.90       23.53      2.37 o 
   6   0  12       12.83       15.96      3.81 o 
   7   0  12       52.30       61.62      5.19 o 
  -7   1  12        0.76        4.38      4.70 o 
  -6   1  12        4.81        3.42      3.46 o 
  -5   1  12       57.86       50.73      2.63 o 
  -4   1  12      156.61      163.83      5.81 o 
  -3   1  12      460.71      439.86      4.32 o 
  -2   1  12       83.00       91.32      2.87 o 
  -1   1  12      201.43      200.11      1.98 o 
   0   1  12       86.66      111.54      2.95 o 
   1   1  12      204.16      208.28      2.18 o 
   2   1  12       81.14       86.92      2.56 o 
   3   1  12      461.26      432.46      6.17 o 
   4   1  12      158.88      156.11      8.00 o 
   5   1  12       56.78       55.10      2.85 o 
   6   1  12        5.53        6.70      3.41 o 
   7   1  12        0.57        0.42      5.77 o 
  -6   2  12       31.11       32.16      3.04 o 
  -5   2  12       71.42       69.94      2.88 o 
  -4   2  12       63.11       62.77      2.36 o 
  -3   2  12       73.40       70.00      3.16 o 
  -2   2  12      915.48      877.90      8.38 o 
  -1   2  12       72.28       68.13      1.19 o 
   0   2  12      215.51      216.72      3.21 o 
   1   2  12       70.16       67.39      2.18 o 
   2   2  12      912.85      836.44      5.42 o 
   3   2  12       72.92       70.00      1.80 o 
   4   2  12       62.14       56.92      2.70 o 
   5   2  12       68.77       63.33      4.18 o 
   6   2  12       30.29       27.07      3.74 o 
   7   2  12       22.89       25.63      5.31 o 
  -6   3  12        3.37        5.15      3.69 o 
  -5   3  12       94.04       92.39      3.09 o 
  -4   3  12      316.65      320.22      5.65 o 
  -3   3  12      233.01      223.50      5.25 o 
  -2   3  12      279.27      258.47      5.10 o 
  -1   3  12      529.34      535.85      3.31 o 
   0   3  12        4.62        1.64      1.02 o 
   1   3  12      534.89      541.02      4.34 o 
   2   3  12      270.56      242.82      3.37 o 
   3   3  12      227.44      215.16      3.04 o 
   4   3  12      319.40      308.32      4.56 o 
   5   3  12       90.58       87.25      4.60 o 
   6   3  12        3.78        3.23      5.68 o 
  -6   4  12        6.22        4.67      5.82 o 
  -5   4  12       62.20       67.03      3.11 o 
  -4   4  12       10.42        5.60      4.24 o 
  -3   4  12      688.15      663.37      8.97 o 
  -2   4  12       10.48       12.94      3.10 o 
  -1   4  12      112.95      108.12      1.79 o 
   0   4  12        6.41       14.68      1.33 o 
   1   4  12      118.12      112.64      2.06 o 
   2   4  12        9.99       12.15      2.22 o 
   3   4  12      689.23      670.23      5.14 o 
   4   4  12       12.03        8.29      2.60 o 
   5   4  12       62.66       64.97      4.58 o 
   6   4  12        6.41        2.67      6.11 o 
  -6   5  12       19.83       24.11      5.57 o 
  -5   5  12       14.56       14.79      5.84 o 
  -4   5  12       90.97       82.62      4.62 o 
  -3   5  12      191.22      198.27      5.66 o 
  -2   5  12       14.15       10.41      2.41 o 
  -1   5  12      284.12      283.35      4.15 o 
   0   5  12       77.57       69.16      1.81 o 
   1   5  12      284.51      296.91      3.34 o 
   2   5  12       14.22       13.32      2.55 o 
   3   5  12      189.04      195.17      6.19 o 
   4   5  12       86.41       75.95      3.10 o 
   5   5  12       14.01       13.39      4.18 o 
   6   5  12       20.36       17.58      7.63 o 
  -5   6  12       41.49       44.74      6.57 o 
  -4   6  12       33.21       35.38      5.17 o 
  -3   6  12       93.38       83.22      4.74 o 
  -2   6  12       87.61       84.73      3.72 o 
  -1   6  12       72.22       64.13      2.60 o 
   0   6  12        5.56       11.04      2.76 o 
   1   6  12       68.50       61.15      3.36 o 
   2   6  12       88.48       89.23      3.14 o 
   3   6  12       91.89       91.79      2.92 o 
   4   6  12       33.01       30.71      4.29 o 
   5   6  12       42.18       46.82      6.66 o 
  -4   7  12       18.85       16.72      6.69 o 
  -3   7  12       23.91       21.41      4.06 o 
  -2   7  12       69.42       67.36      3.30 o 
  -1   7  12       31.51       28.57      2.90 o 
   0   7  12      180.26      180.13      4.15 o 
   1   7  12       30.57       26.59      2.76 o 
   2   7  12       68.57       73.28      3.54 o 
   3   7  12       23.67       27.49      4.03 o 
   4   7  12       18.09       19.58      4.97 o 
   5   7  12       38.98       48.81      7.72 o 
  -4   8  12       34.09       26.88      7.75 o 
  -3   8  12       85.11       82.80      6.09 o 
  -2   8  12        6.54        4.65      3.83 o 
  -1   8  12       42.06       51.22      3.97 o 
   0   8  12       15.97       11.09      2.99 o 
   1   8  12       41.16       42.01      3.45 o 
   2   8  12        6.32        5.95      3.93 o 
   3   8  12       85.17       91.14      4.91 o 
   4   8  12       35.34       28.54      5.01 o 
  -2   9  12       18.23       28.06      6.59 o 
  -1   9  12       34.81       38.91      4.51 o 
   0   9  12       35.34       33.58      5.05 o 
   1   9  12       35.38       37.41      5.72 o 
   2   9  12       18.75       23.14      5.52 o 
   0  10  12        1.75       -2.97     12.29 o 
   1   0  13      421.17      420.53      2.64 o 
   2   0  13        4.22        5.65      1.16 o 
   3   0  13      136.30      157.41      4.03 o 
   4   0  13       39.01       44.18      3.14 o 
   5   0  13      289.22      287.08      6.15 o 
   6   0  13        0.62        5.16      5.08 o 
   7   0  13       18.07       27.78      6.78 o 
  -7   1  13       36.99       33.85      5.00 o 
  -6   1  13       74.36       67.68      4.44 o 
  -5   1  13        0.58        2.81      2.70 o 
  -4   1  13      284.53      292.95      4.18 o 
  -3   1  13      318.80      325.63      3.90 o 
  -2   1  13      732.52      719.23      7.29 o 
  -1   1  13      608.76      601.92      7.51 o 
   0   1  13     1686.51     1763.44      9.26 o 
   1   1  13      619.62      628.00      3.63 o 
   2   1  13      735.08      706.71      4.74 o 
   3   1  13      327.95      330.92      5.63 o 
   4   1  13      287.41      280.60      5.85 o 
   5   1  13        0.82        2.94      3.88 o 
   6   1  13       72.41       68.38      5.06 o 
   7   1  13       36.80       39.29      5.26 o 
  -6   2  13        0.99        1.31      3.51 o 
  -5   2  13       16.39       15.50      2.99 o 
  -4   2  13      497.23      508.55      5.38 o 
  -3   2  13       25.79       25.49      3.05 o 
  -2   2  13       48.51       55.92      2.86 o 
  -1   2  13      214.30      218.05      1.89 o 
   0   2  13      740.29      640.86      7.56 o 
   1   2  13      212.60      216.30      2.39 o 
   2   2  13       49.25       61.00      2.03 o 
   3   2  13       26.64       32.99      1.63 o 
   4   2  13      500.64      510.28      5.36 o 
   5   2  13       16.24       12.98      4.78 o 
   6   2  13        0.92        1.90      5.44 o 
  -6   3  13       40.44       43.84      3.85 o 
  -5   3  13       14.77       17.80      3.13 o 
  -4   3  13       24.05       24.61      2.34 o 
  -3   3  13      337.69      334.66      6.42 o 
  -2   3  13      474.23      492.34      7.00 o 
  -1   3  13       22.75       23.03      1.27 o 
   0   3  13        2.87        3.06      1.10 o 
   1   3  13       22.63       22.38      1.41 o 
   2   3  13      483.34      489.36      4.67 o 
   3   3  13      339.44      331.30      3.56 o 
   4   3  13       22.93       17.40      3.21 o 
   5   3  13       13.73       13.02      4.91 o 
   6   3  13       39.94       31.22      6.08 o 
  -6   4  13        7.11       10.34      6.47 o 
  -5   4  13       47.70       45.80      3.34 o 
  -4   4  13        5.37        4.40      4.34 o 
  -3   4  13      119.73      129.74      4.69 o 
  -2   4  13        9.88       12.50      3.31 o 
  -1   4  13      132.38      150.11      3.07 o 
   0   4  13       20.54       24.06      1.37 o 
   1   4  13      132.82      151.85      3.11 o 
   2   4  13       10.19       10.10      2.26 o 
   3   4  13      120.94      122.87      2.73 o 
   4   4  13        5.22        1.71      2.56 o 
   5   4  13       49.88       50.42      3.42 o 
   6   4  13        7.08        7.95      6.40 o 
  -6   5  13       52.71       57.74      8.45 o 
  -5   5  13        5.76        1.64      3.59 o 
  -4   5  13       38.09       33.59      4.86 o 
  -3   5  13       23.37       25.34      4.54 o 
  -2   5  13      387.64      410.62      5.24 o 
  -1   5  13      142.10      146.87      3.30 o 
   0   5  13       66.81       67.79      1.87 o 
   1   5  13      141.14      146.45      2.64 o 
   2   5  13      388.89      420.50      4.38 o 
   3   5  13       23.34       26.71      2.54 o 
   4   5  13       39.43       41.45      2.91 o 
   5   5  13        5.43        0.02      3.05 o 
  -5   6  13       17.57       15.86      6.89 o 
  -4   6  13       98.84      101.53      5.88 o 
  -3   6  13       60.35       56.41      3.14 o 
  -2   6  13       12.52       10.74      3.15 o 
  -1   6  13       16.15       12.97      2.66 o 
   0   6  13     1419.73     1434.95     27.71 o 
   1   6  13       17.11        8.90      2.68 o 
   2   6  13       12.60       10.88      2.47 o 
   3   6  13       60.79       51.29      2.88 o 
   4   6  13       96.37       91.90      3.64 o 
   5   6  13       17.12       18.69      6.92 o 
  -4   7  13       11.75       11.78      6.30 o 
  -3   7  13       62.17       55.51      3.83 o 
  -2   7  13       56.19       47.41      3.54 o 
  -1   7  13       75.88       72.79      3.25 o 
   0   7  13       31.39       36.43      3.51 o 
   1   7  13       74.39       69.35      3.81 o 
   2   7  13       54.30       54.37      3.63 o 
   3   7  13       64.01       63.10      4.10 o 
   4   7  13       11.89       10.28      5.01 o 
   5   7  13        2.57        5.28      7.49 o 
  -3   8  13       32.53       29.39      5.04 o 
  -2   8  13        1.91        2.59      4.05 o 
  -1   8  13       82.71       90.49      4.18 o 
   0   8  13       24.34       19.81      3.22 o 
   1   8  13       86.18       88.97      3.43 o 
   2   8  13        2.11        0.26      1.15 o 
   3   8  13       32.42       33.47      5.21 o 
  -2   9  13      100.13      112.16      6.34 o 
  -1   9  13       11.04       14.59      4.85 o 
   0   9  13        6.07        6.06      5.29 o 
   1   9  13       10.38        6.57      5.56 o 
   2   9  13       98.70      107.80      8.17 o 
   0   0  14      140.55      153.90      2.19 o 
   1   0  14      264.52      230.00      1.88 o 
   2   0  14       47.47       47.24      2.72 o 
   3   0  14      302.64      291.30      3.77 o 
   4   0  14      100.40       99.45      4.18 o 
   5   0  14       26.09       36.50      3.56 o 
   6   0  14       48.99       47.49      5.64 o 
  -6   1  14        0.54        5.19      3.57 o 
  -5   1  14       81.32       88.49      2.96 o 
  -4   1  14      341.07      355.64      5.48 o 
  -3   1  14       75.51       80.04      2.40 o 
  -2   1  14      107.76      114.22      3.35 o 
  -1   1  14      318.34      335.94      3.59 o 
   0   1  14      467.56      509.51      2.59 o 
   1   1  14      312.94      330.44      2.50 o 
   2   1  14      108.62      117.77      2.76 o 
   3   1  14       78.92       78.65      3.51 o 
   4   1  14      342.94      343.31      6.67 o 
   5   1  14       81.07       86.38      4.40 o 
   6   1  14        0.53        2.86      5.05 o 
  -6   2  14       59.55       64.02      3.97 o 
  -5   2  14       46.68       40.81      4.97 o 
  -4   2  14      145.31      146.69      7.11 o 
  -3   2  14       30.96       27.33      3.38 o 
  -1   2  14       44.56       48.11      1.70 o 
   0   2  14       45.82       54.87      1.18 o 
   1   2  14       45.08       49.76      1.60 o 
   2   2  14     1668.18     1686.93     13.75 o 
   3   2  14       31.39       29.41      2.34 o 
   4   2  14      142.66      136.57      7.00 o 
   5   2  14       46.24       35.74      4.76 o 
   6   2  14       59.95       52.66      6.23 o 
  -6   3  14        0.73        4.20      4.13 o 
  -5   3  14       59.06       64.36      3.11 o 
  -4   3  14      188.64      196.35      3.77 o 
  -2   3  14      170.68      163.92      4.56 o 
  -1   3  14        5.35        5.91      1.42 o 
   0   3  14      456.29      422.80      3.76 o 
   1   3  14        4.01        7.14      1.24 o 
   2   3  14      170.72      167.40      2.71 o 
   3   3  14      341.87      340.01      4.34 o 
   4   3  14      186.11      186.59      3.81 o 
   5   3  14       62.08       70.59      4.99 o 
   6   3  14        0.79        0.90      5.86 o 
  -6   4  14        0.64       -3.21      3.27 o 
  -5   4  14        1.39        3.09      3.50 o 
  -4   4  14       51.80       47.81      4.05 o 
  -3   4  14      399.71      436.20      7.88 o 
  -2   4  14      226.14      232.52      4.16 o 
  -1   4  14      207.64      196.54      3.58 o 
   0   4  14      113.13       95.33      1.93 o 
   1   4  14      202.13      196.30      2.91 o 
   2   4  14      224.10      242.18      3.82 o 
   3   4  14      396.62      426.61      4.35 o 
   4   4  14       52.14       40.78      2.73 o 
   5   4  14        1.80        2.81      3.82 o 
   6   4  14        0.70       -0.68      5.70 o 
  -5   5  14       42.29       45.50      3.86 o 
  -4   5  14      178.19      171.25      6.23 o 
  -3   5  14       41.50       36.19      4.94 o 
  -2   5  14      103.49      103.00      4.87 o 
  -1   5  14       35.57       34.11      2.69 o 
   0   5  14      409.65      404.15      5.42 o 
   1   5  14       33.93       28.59      2.28 o 
   2   5  14      104.46      106.86      3.20 o 
   3   5  14       40.60       38.19      3.32 o 
   4   5  14      174.67      163.95      4.58 o 
   5   5  14       43.05       48.13      4.25 o 
  -5   6  14        5.92        1.06      5.11 o 
  -4   6  14       20.75       21.20      6.67 o 
  -3   6  14       48.16       48.03      3.49 o 
  -2   6  14      311.14      310.21      5.30 o 
  -1   6  14       58.49       66.55      4.87 o 
   0   6  14      116.77      141.85      3.66 o 
   1   6  14       57.25       58.40      2.65 o 
   2   6  14      309.17      308.71      4.04 o 
   3   6  14       46.96       45.62      3.23 o 
   4   6  14       21.18       20.87      3.83 o 
   5   6  14        5.85        6.77      4.85 o 
  -4   7  14       51.65       56.12      5.13 o 
  -3   7  14        2.27        0.56      2.49 o 
  -2   7  14       10.82       14.32      3.65 o 
  -1   7  14       55.74       54.51      3.14 o 
   0   7  14       45.66       46.21      3.39 o 
   1   7  14       58.54       55.73      2.93 o 
   2   7  14       10.96       11.62      3.55 o 
   3   7  14        2.47        4.24      4.41 o 
   4   7  14       52.08       55.78      5.60 o 
  -3   8  14       67.97       72.72      5.22 o 
  -2   8  14       37.99       36.47      6.51 o 
  -1   8  14       42.30       48.99      4.54 o 
   0   8  14        1.22       -2.93      3.58 o 
   1   8  14       44.24       46.12      3.63 o 
   2   8  14       37.47       34.64      4.89 o 
   3   8  14       68.64       77.41      5.27 o 
  -1   9  14       45.06       49.44      5.29 o 
   0   9  14       81.28       85.19     15.39 o 
   1   9  14       45.55       42.97      5.73 o 
   1   0  15      241.90      241.05      1.99 o 
   2   0  15       63.61       81.99      3.59 o 
   3   0  15        0.03        5.98      2.32 o 
   4   0  15      364.09      362.79      9.32 o 
   5   0  15       54.33       62.19      4.32 o 
   6   0  15        0.19       -1.00      6.82 o 
  -6   1  15       65.33       63.54      3.62 o 
  -5   1  15      120.60      127.00      3.47 o 
  -4   1  15       16.52       20.33      2.74 o 
  -3   1  15      499.04      481.11      4.95 o 
  -2   1  15      774.59      784.71      8.01 o 
  -1   1  15      105.13      120.11      1.98 o 
   0   1  15      245.71      292.69      2.36 o 
   1   1  15      108.56      124.06      1.42 o 
   2   1  15      786.61      774.60      8.37 o 
   3   1  15      498.15      475.60      7.18 o 
   4   1  15       15.51       12.28      3.81 o 
   5   1  15      120.68      119.93      4.85 o 
   6   1  15       64.38       59.47      6.02 o 
  -6   2  15       11.99       16.40      4.15 o 
  -5   2  15       10.40        7.41      3.13 o 
  -4   2  15      165.42      177.76      4.35 o 
  -3   2  15      279.94      278.95      5.87 o 
  -1   2  15      180.43      199.15      2.00 o 
   0   2  15      384.97      349.79      2.89 o 
   1   2  15      182.79      209.67      1.76 o 
   2   2  15       77.12       95.96      2.97 o 
   3   2  15      281.71      275.40      8.10 o 
   4   2  15      164.11      171.17      3.55 o 
   5   2  15       10.26        0.23      2.00 o 
   6   2  15       11.67        7.72      6.07 o 
  -6   3  15       23.04       27.95      4.65 o 
  -5   3  15       27.54       22.27      3.51 o 
  -4   3  15       15.89       16.08      2.49 o 
  -3   3  15      194.52      210.90      5.56 o 
  -2   3  15      924.24      932.49     10.02 o 
  -1   3  15      736.03      689.72      3.54 o 
   0   3  15        0.33        1.89      1.39 o 
   1   3  15      730.91      688.06      3.77 o 
   2   3  15      935.84      922.92      5.53 o 
   3   3  15      196.23      213.01      3.45 o 
   4   3  15       16.36       15.69      3.17 o 
   5   3  15       26.01       20.79      5.40 o 
   6   3  15       23.29       20.70      6.55 o 
  -5   4  15      100.35      111.73      3.70 o 
  -4   4  15       23.43       23.76      4.66 o 
  -3   4  15      266.32      280.87      6.73 o 
  -2   4  15       26.82       24.47      2.71 o 
  -1   4  15      112.50      113.72      3.09 o 
   0   4  15        5.81        9.38      1.64 o 
   1   4  15      107.23      115.52      2.97 o 
   2   4  15       25.06       20.75      2.16 o 
   3   4  15      270.21      279.35      8.51 o 
   4   4  15       23.84       19.23      3.05 o 
   5   4  15      101.94      111.91      5.79 o 
  -5   5  15        9.02       11.52      4.05 o 
  -4   5  15        9.71        9.92      5.75 o 
  -3   5  15       92.12       92.96      4.99 o 
  -2   5  15      196.41      194.48      4.17 o 
  -1   5  15      344.71      340.20      4.98 o 
   0   5  15      104.02      101.23      2.48 o 
   1   5  15      343.00      353.34      3.95 o 
   2   5  15      198.82      191.92      3.91 o 
   3   5  15       90.56       91.55      3.53 o 
   4   5  15        9.68       11.26      3.30 o 
   5   5  15        8.98       13.51      4.93 o 
  -4   6  15      108.83      120.13      7.11 o 
  -3   6  15        0.42        0.00      2.24 o 
  -2   6  15       36.49       36.41      3.16 o 
  -1   6  15      317.69      299.62      6.87 o 
   0   6  15       80.61       84.14      3.37 o 
   1   6  15      320.12      317.25      3.99 o 
   2   6  15       36.70       34.87      3.35 o 
   3   6  15        0.34        1.11      3.37 o 
   4   6  15      109.51      114.57      3.80 o 
   5   6  15        1.96        0.05      3.27 o 
  -4   7  15        0.70        0.24      4.83 o 
  -3   7  15       66.52       66.74      4.46 o 
  -2   7  15       67.27       60.48      3.85 o 
  -1   7  15       20.68       15.91      3.29 o 
   0   7  15       21.79       21.74      3.66 o 
   1   7  15       19.82       20.11      4.06 o 
   2   7  15       65.20       61.56      3.82 o 
   3   7  15       67.48       72.87      4.94 o 
   4   7  15        0.75        2.94      5.47 o 
  -3   8  15        9.78       16.37      5.48 o 
  -2   8  15       50.67       52.36      6.90 o 
  -1   8  15       94.88      101.18      5.11 o 
   0   8  15       48.82       47.34      4.62 o 
   1   8  15       95.85      103.03      3.76 o 
   2   8  15       51.96       50.32      5.06 o 
   3   8  15        9.80       13.11      5.51 o 
  -1   9  15       11.85       18.36      7.90 o 
   0   9  15        4.18        4.96      5.57 o 
   1   9  15       12.03       11.08      5.74 o 
   0   0  16       92.11      108.79      3.14 o 
   1   0  16      347.55      356.02      3.11 o 
   2   0  16       96.31      119.32      4.44 o 
   3   0  16     1191.48     1182.84     10.06 o 
   4   0  16      124.66      132.86      3.33 o 
   5   0  16       47.72       50.38      3.15 o 
   6   0  16       15.31       11.75      5.91 o 
  -6   1  16        7.86        6.69      3.98 o 
  -5   1  16       53.06       54.59      3.43 o 
  -4   1  16       50.95       57.35      2.72 o 
  -3   1  16      393.47      419.95      4.86 o 
  -2   1  16      200.56      199.74      4.54 o 
  -1   1  16      323.20      321.08      3.10 o 
   0   1  16      506.63      452.32      3.45 o 
   1   1  16      319.74      320.19      2.19 o 
   2   1  16      197.21      200.13      2.34 o 
   3   1  16      390.33      392.85      4.58 o 
   4   1  16       48.25       48.00      3.79 o 
   5   1  16       53.70       55.43      4.36 o 
   6   1  16        7.21        2.11      5.77 o 
  -6   2  16       41.98       46.71      4.32 o 
  -5   2  16       29.38       23.47      3.56 o 
  -4   2  16       42.80       39.95      2.72 o 
  -3   2  16      286.44      307.37      6.31 o 
  -2   2  16       56.39       60.94      3.24 o 
  -1   2  16      271.34      257.07      2.33 o 
   0   2  16       23.16       22.49      1.47 o 
   1   2  16      275.27      256.58      2.73 o 
   2   2  16       56.79       61.94      1.51 o 
   3   2  16      289.83      298.12      4.14 o 
   4   2  16       43.57       42.82      3.85 o 
   5   2  16       28.63       17.84      5.13 o 
   6   2  16       41.90       36.83      6.63 o 
  -6   3  16       33.31       29.35      4.77 o 
  -5   3  16       29.81       32.33      3.67 o 
  -4   3  16       26.99       29.31      2.69 o 
  -3   3  16      290.21      301.92      6.64 o 
  -2   3  16      155.52      153.14      3.42 o 
  -1   3  16      231.60      211.00      2.64 o 
   0   3  16      313.75      310.86      4.37 o 
   1   3  16      226.84      214.15      2.36 o 
   2   3  16      150.80      145.56      2.90 o 
   3   3  16      286.57      297.59      4.39 o 
   4   3  16       27.64       27.09      3.42 o 
   5   3  16       29.94       33.18      5.45 o 
   6   3  16       34.27       22.86      7.19 o 
  -5   4  16       13.55       14.23      4.01 o 
  -4   4  16       57.71       47.57      5.01 o 
  -3   4  16       30.23       20.06      4.68 o 
  -2   4  16      105.80      100.47      3.16 o 
  -1   4  16      457.52      453.11      5.44 o 
   0   4  16       87.59       83.07      2.08 o 
   1   4  16      453.86      467.29      5.68 o 
   2   4  16      105.00       94.69      3.29 o 
   3   4  16       28.02       28.14      3.10 o 
   4   4  16       57.03       53.56      3.08 o 
   5   4  16       13.27       12.24      6.25 o 
  -5   5  16       32.09       33.08      4.25 o 
  -4   5  16      110.67      113.00      6.44 o 
  -3   5  16      105.89      100.37      3.55 o 
  -2   5  16       33.39       34.85      3.57 o 
  -1   5  16      241.17      246.69      4.41 o 
   0   5  16       42.94       47.19      2.87 o 
   1   5  16      242.72      259.77      3.56 o 
   2   5  16       33.13       39.51      2.88 o 
   3   5  16      106.70      104.89      2.89 o 
   4   5  16      109.06      114.55      3.51 o 
   5   5  16       32.64       41.68      5.41 o 
  -4   6  16       26.40       30.68      7.43 o 
  -3   6  16      114.55      102.27      5.40 o 
  -2   6  16      170.97      180.69      4.30 o 
  -1   6  16       99.16       90.88      4.87 o 
   0   6  16       25.72       25.96      3.38 o 
   1   6  16       99.67       92.62      2.84 o 
   2   6  16      168.42      175.21      3.55 o 
   3   6  16      112.27      104.58      3.46 o 
   4   6  16       26.83       32.22      4.12 o 
   5   6  16       25.20       31.05      8.96 o 
  -4   7  16       83.14       81.13      8.23 o 
  -3   7  16       55.97       61.54      5.96 o 
  -2   7  16       48.11       40.93      3.94 o 
  -1   7  16       25.15       28.99      3.63 o 
   0   7  16        7.78        7.12      3.79 o 
   1   7  16       24.66       29.65      4.19 o 
   2   7  16       48.17       46.06      3.96 o 
   3   7  16       55.94       60.87      5.08 o 
   4   7  16       83.75       86.49      5.95 o 
  -3   8  16       39.13       46.44      9.08 o 
  -2   8  16        2.03        3.78      6.81 o 
  -1   8  16       58.80       61.41      4.89 o 
   0   8  16       30.86       30.85      5.07 o 
   1   8  16       58.34       60.12      4.06 o 
   2   8  16        1.81        7.65      4.79 o 
   3   8  16       39.85       50.66      8.03 o 
   0   9  16       18.28       18.40      5.77 o 
   1   0  17       28.64       26.63      1.70 o 
   2   0  17      719.33      691.01     11.90 o 
   3   0  17      393.96      401.08     10.30 o 
   4   0  17       63.37       63.89      2.85 o 
   5   0  17       22.66       23.12      3.57 o 
   6   0  17       50.28       52.60      5.26 o 
  -6   1  17        9.81       12.31      4.22 o 
  -5   1  17       86.50       91.00      4.33 o 
  -4   1  17      144.72      154.81      3.61 o 
  -3   1  17      372.67      372.03      8.73 o 
  -2   1  17       83.31       82.70      3.55 o 
  -1   1  17      190.29      199.19      2.60 o 
   0   1  17      176.92      204.87      4.66 o 
   1   1  17      196.08      207.02      2.21 o 
   2   1  17       80.24       79.16      1.99 o 
   3   1  17      380.40      373.88      4.53 o 
   4   1  17      145.66      162.92      5.43 o 
   5   1  17       85.46       84.18      4.43 o 
   6   1  17       10.12        4.23      6.28 o 
  -6   2  17        4.52        6.56      4.54 o 
  -5   2  17        2.12        1.96      3.46 o 
  -4   2  17       70.02       71.74      2.96 o 
  -3   2  17      232.09      235.00      5.85 o 
  -2   2  17       30.11       32.39      3.77 o 
  -1   2  17      149.78      143.61      1.93 o 
   0   2  17       93.85       87.43      1.82 o 
   1   2  17      148.78      139.09      1.99 o 
   2   2  17       29.81       31.69      2.02 o 
   3   2  17      234.27      241.21      5.01 o 
   4   2  17       72.43       73.29      4.09 o 
   5   2  17        2.14       -1.41      3.81 o 
   6   2  17        4.58        1.59      6.59 o 
  -6   3  17        3.75        8.01      6.65 o 
  -5   3  17       46.95       48.49      6.03 o 
  -4   3  17      104.02      109.67      5.27 o 
  -3   3  17       69.30       71.73      4.09 o 
  -2   3  17      100.90      100.94      4.83 o 
  -1   3  17      378.66      369.71      8.26 o 
   0   3  17      277.98      271.65      3.09 o 
   1   3  17      386.56      394.32      3.15 o 
   2   3  17       98.79      100.70      2.47 o 
   3   3  17       71.03       74.85      5.57 o 
   4   3  17      106.27      106.19      3.55 o 
   5   3  17       46.60       42.43      6.08 o 
  -5   4  17        6.15        8.07      4.19 o 
  -4   4  17       19.68       12.38      5.04 o 
  -3   4  17       95.65       92.84      4.50 o 
  -2   4  17      539.51      547.78      6.31 o 
  -1   4  17      410.10      374.18      5.15 o 
   0   4  17       19.43       19.46      2.12 o 
   1   4  17      414.80      395.28      5.53 o 
   2   4  17      537.46      543.68      5.07 o 
   3   4  17       96.33       93.35      3.51 o 
   4   4  17       19.47       16.98      3.30 o 
   5   4  17        6.02       10.12      6.46 o 
  -5   5  17       27.53       29.12      4.90 o 
  -4   5  17       26.70       29.58      6.83 o 
  -3   5  17       43.32       43.36      3.73 o 
  -2   5  17       19.03       15.90      3.62 o 
  -1   5  17       31.97       28.09      2.91 o 
   0   5  17      221.27      220.86      4.60 o 
   1   5  17       31.02       29.38      2.66 o 
   2   5  17       20.68       17.10      3.24 o 
   3   5  17       44.14       46.53      3.02 o 
   4   5  17       26.36       29.25      3.71 o 
   5   5  17       26.91       28.16      7.33 o 
  -4   6  17       37.64       32.87      7.28 o 
  -3   6  17       64.51       69.14      4.39 o 
  -2   6  17      108.44      104.56      4.91 o 
  -1   6  17       36.06       32.24      4.93 o 
   0   6  17        0.12       -1.86      2.25 o 
   1   6  17       37.12       33.43      2.98 o 
   2   6  17      110.04      111.93      3.06 o 
   3   6  17       64.53       72.43      3.65 o 
   4   6  17       37.68       37.61      4.30 o 
  -4   7  17       43.07       46.39      9.46 o 
  -3   7  17       28.77       29.07      5.39 o 
  -2   7  17       16.53       17.33      4.41 o 
  -1   7  17       58.70       56.77      4.01 o 
   0   7  17      101.33       92.54      4.16 o 
   1   7  17       57.79       60.17      4.58 o 
   2   7  17       15.85       19.09      4.23 o 
   3   7  17       28.19       23.70      4.36 o 
   4   7  17       43.50       47.58      6.34 o 
  -2   8  17       46.98       57.82      7.74 o 
  -1   8  17       38.61       40.59      4.91 o 
   0   8  17       14.02       17.37      5.22 o 
   1   8  17       38.30       37.92      4.31 o 
   2   8  17       47.71       56.86      5.58 o 
   0   0  18      354.87      375.13      6.22 o 
   1   0  18        2.87        4.01      1.79 o 
   2   0  18        7.27        9.60      3.22 o 
   3   0  18       54.03       54.25      2.68 o 
   4   0  18      465.75      476.00      5.67 o 
   5   0  18        4.47        2.76      3.54 o 
   6   0  18        0.03       -0.28      0.54 o 
  -6   1  18       40.43       46.78      6.99 o 
  -5   1  18       51.01       50.84      3.88 o 
  -4   1  18       25.35       30.35      3.06 o 
  -3   1  18       29.05       28.49      6.02 o 
  -2   1  18      521.94      526.48      7.15 o 
  -1   1  18      178.98      184.61      4.72 o 
   0   1  18       89.04       94.83      7.02 o 
   1   1  18      180.79      188.27      2.71 o 
   2   1  18      519.70      530.71     12.39 o 
   3   1  18       29.95       28.02      3.18 o 
   4   1  18       26.10       30.97      2.95 o 
   5   1  18       52.48       46.28      4.14 o 
   6   1  18       40.29       30.83      7.27 o 
  -6   2  18       13.90       16.90      4.87 o 
  -5   2  18       77.79       76.32      5.12 o 
  -4   2  18        6.54        7.74      2.98 o 
  -3   2  18        4.46        5.00      3.93 o 
  -2   2  18      296.32      285.64     13.63 o 
  -1   2  18       64.97       65.72      1.91 o 
   0   2  18        0.05        0.19      0.65 o 
   1   2  18       62.91       62.00      1.72 o 
   2   2  18      292.94      281.44      7.38 o 
   3   2  18        3.88        7.45      3.85 o 
   4   2  18        6.40       10.75      3.73 o 
   5   2  18       76.86       67.06      5.80 o 
  -5   3  18        5.24        6.64      3.95 o 
  -4   3  18       44.15       41.12      3.04 o 
  -3   3  18       76.38       70.86      4.59 o 
  -2   3  18      556.74      532.01      6.00 o 
  -1   3  18      218.86      217.71      3.99 o 
   0   3  18      258.85      288.71      3.29 o 
   1   3  18      217.31      231.44      3.14 o 
   2   3  18      554.38      535.99      7.56 o 
   3   3  18       74.07       76.28      3.11 o 
   4   3  18       44.78       40.93      5.37 o 
   5   3  18        4.87        3.22      5.79 o 
  -5   4  18        0.66       -1.57      2.18 o 
  -4   4  18       72.07       70.59      5.00 o 
  -3   4  18       42.87       38.96      5.26 o 
  -2   4  18        9.74       16.33      3.30 o 
  -1   4  18       53.19       48.39      4.45 o 
   0   4  18      404.17      402.31      4.00 o 
   1   4  18       52.18       49.77      2.49 o 
   2   4  18        9.93       19.34      2.59 o 
   3   4  18       42.09       40.34      2.66 o 
   4   4  18       70.58       72.05      3.61 o 
   5   4  18        0.70        0.35     37.90 o 
  -5   5  18        8.03        5.68      6.33 o 
  -4   5  18       18.14       13.63      6.71 o 
  -3   5  18      174.01      165.49      5.88 o 
  -2   5  18       84.99       84.27      3.53 o 
  -1   5  18       13.18       10.23      3.05 o 
   0   5  18       54.62       48.40      3.48 o 
   1   5  18       14.83       11.44      2.80 o 
   2   5  18       84.41       86.18      5.53 o 
   3   5  18      173.05      171.61      3.47 o 
   4   5  18       17.95       16.46      3.92 o 
  -4   6  18       16.50       17.05      5.20 o 
  -3   6  18       11.71       18.23      4.59 o 
  -2   6  18       28.63       32.90      4.10 o 
  -1   6  18       77.06       73.75      5.31 o 
   0   6  18       23.90       24.60      3.79 o 
   1   6  18       74.07       70.07      3.96 o 
   2   6  18       28.75       32.42      3.81 o 
   3   6  18       10.92       15.25      3.77 o 
   4   6  18       16.39       17.28      4.44 o 
  -3   7  18       43.14       39.87      5.60 o 
  -2   7  18      115.28      111.82      4.82 o 
  -1   7  18       12.24       17.15      4.32 o 
   0   7  18        1.60        1.17      2.49 o 
   1   7  18       12.65       13.29      4.82 o 
   2   7  18      114.47      117.31      4.03 o 
   3   7  18       43.01       46.62      4.70 o 
  -2   8  18       10.18       10.38      8.29 o 
  -1   8  18        2.10        0.99      3.38 o 
   0   8  18      159.42      184.09      7.22 o 
   1   8  18        1.94        0.01      0.79 o 
   2   8  18       10.17        6.71      7.34 o 
   1   0  19        7.18        4.44      2.63 o 
   2   0  19      348.51      353.56      3.73 o 
   3   0  19       60.31       62.95      2.77 o 
   4   0  19       80.23       82.34      3.30 o 
   5   0  19        0.40       -1.95      1.95 o 
   6   0  19       40.80       35.60      7.59 o 
  -5   1  19       40.01       40.75      4.05 o 
  -4   1  19      145.98      150.07      3.70 o 
  -3   1  19       83.76       84.05      2.93 o 
  -2   1  19      274.01      274.76      4.18 o 
  -1   1  19      114.69      119.46      3.43 o 
   0   1  19       40.40       28.83      2.95 o 
   1   1  19      114.21      115.82      2.39 o 
   2   1  19      276.24      277.09      4.28 o 
   3   1  19       82.27       85.22      4.23 o 
   4   1  19      148.07      157.97      3.70 o 
   5   1  19       38.88       41.60      4.70 o 
  -5   2  19        9.18       10.20      4.72 o 
  -4   2  19       22.31       20.39      3.39 o 
  -3   2  19      220.33      221.96      5.81 o 
  -2   2  19       28.45       25.60      3.10 o 
  -1   2  19      195.65      197.35      2.38 o 
   0   2  19       19.32       12.27      1.56 o 
   1   2  19      197.19      203.47      2.66 o 
   2   2  19       28.65       31.38      2.92 o 
   3   2  19      222.76      223.81      5.86 o 
   4   2  19       21.92       21.43      4.32 o 
   5   2  19        9.72        9.74      6.00 o 
  -5   3  19        9.32        7.14      4.45 o 
  -4   3  19       49.89       48.74      3.25 o 
  -3   3  19       72.68       75.72      4.57 o 
  -2   3  19       85.48       79.94      3.30 o 
  -1   3  19       87.26       82.74      2.90 o 
   0   3  19      270.52      262.28      3.24 o 
   1   3  19       86.25       85.64      2.31 o 
   2   3  19       85.27       79.62      2.45 o 
   3   3  19       73.06       76.91      4.38 o 
   4   3  19       50.21       49.94      5.17 o 
   5   3  19        8.97       10.06      6.36 o 
  -5   4  19        7.55        5.81      6.20 o 
  -4   4  19       10.90        5.14      6.53 o 
  -3   4  19       14.66       16.75      3.81 o 
  -2   4  19      356.08      351.33      5.45 o 
  -1   4  19       28.67       30.08      3.24 o 
   0   4  19       80.22       78.78      3.97 o 
   1   4  19       28.08       31.00      2.69 o 
   2   4  19      361.87      360.08      4.21 o 
   3   4  19       15.08       16.21      3.74 o 
   4   4  19       10.93        9.83      4.30 o 
   5   4  19        7.75        7.26      7.17 o 
  -4   5  19       47.68       44.53      7.30 o 
  -3   5  19       76.62       72.10      4.20 o 
  -2   5  19        7.24        6.01      3.49 o 
  -1   5  19      102.44       99.38      3.42 o 
   0   5  19      143.30      140.61      3.89 o 
   1   5  19      101.96      104.59      3.43 o 
   2   5  19        6.94        4.58      2.98 o 
   3   5  19       79.54       76.20      3.47 o 
   4   5  19       48.18       46.24      4.36 o 
  -4   6  19        2.61        5.04      8.10 o 
  -3   6  19       97.97       99.17      4.70 o 
  -2   6  19       12.70        7.94      4.05 o 
  -1   6  19       13.91       15.00      5.59 o 
   0   6  19       17.47       16.32      3.84 o 
   1   6  19       12.41        9.26      4.29 o 
   2   6  19       13.34       11.90      4.24 o 
   3   6  19       96.54      104.45      4.02 o 
   4   6  19        2.49        5.20      4.74 o 
  -3   7  19        3.74        2.76      8.90 o 
  -2   7  19       11.15       10.39      4.46 o 
  -1   7  19       53.03       51.94      4.50 o 
   0   7  19       62.20       63.54      4.88 o 
   1   7  19       51.74       40.02      5.02 o 
   2   7  19       11.01       10.26      4.67 o 
   3   7  19        3.79       12.59      4.81 o 
  -1   8  19       59.74       64.48      8.32 o 
   0   8  19        1.46       -1.78      3.94 o 
   1   8  19       60.24       66.23      7.07 o 
   0   0  20      127.14      111.83      4.11 o 
   1   0  20       77.41       78.90      2.80 o 
   2   0  20       12.44       10.00      2.56 o 
   3   0  20      144.45      139.21      3.30 o 
   4   0  20      159.05      159.38      3.79 o 
   5   0  20        0.28       -0.01      0.07 o 
  -5   1  20       17.62       23.73      6.27 o 
  -4   1  20       65.68       61.08      3.37 o 
  -3   1  20      102.82       93.79      3.15 o 
  -2   1  20      113.09      113.57      3.13 o 
  -1   1  20      137.06      133.65      3.28 o 
   0   1  20        0.01       -0.11      0.46 o 
   1   1  20      141.40      138.19      2.61 o 
   2   1  20      108.14      111.02      2.56 o 
   3   1  20      104.90       97.78      4.50 o 
   4   1  20       67.57       67.72      4.62 o 
   5   1  20       18.09       17.40      3.88 o 
  -5   2  20       71.27       73.34      4.66 o 
  -4   2  20       13.11       13.24      3.66 o 
  -3   2  20      123.77      141.00      4.93 o 
  -2   2  20       17.52       16.07      3.21 o 
  -1   2  20      376.21      373.77      5.45 o 
   0   2  20        8.22       10.04      1.85 o 
   1   2  20      372.86      375.54      3.88 o 
   2   2  20       16.80       16.67      2.40 o 
   3   2  20      121.52      131.01      5.03 o 
   4   2  20       12.66       15.73      4.30 o 
   5   2  20       72.84       77.33      6.36 o 
  -5   3  20        3.19        4.50      4.69 o 
  -4   3  20       12.60        7.61      3.74 o 
  -3   3  20        5.57        6.92      3.50 o 
  -2   3  20       18.25       16.84      3.25 o 
  -1   3  20       70.39       74.51      3.00 o 
   0   3  20        0.55        2.44      2.19 o 
   1   3  20       68.01       70.18      2.47 o 
   2   3  20       16.80       12.79      3.09 o 
   3   3  20        5.16        7.55      4.41 o 
   4   3  20       12.19       13.58      5.81 o 
   5   3  20        3.31        7.63      6.37 o 
  -4   4  20       15.86        5.27      6.54 o 
  -3   4  20       17.20       11.48      3.73 o 
  -2   4  20        9.14       12.29      3.55 o 
  -1   4  20       14.65       13.04      3.24 o 
   0   4  20      414.74      427.67      6.66 o 
   1   4  20       14.94       15.55      2.82 o 
   2   4  20        9.01        9.40      2.88 o 
   3   4  20       17.53        9.85      5.25 o 
   4   4  20       14.39       12.78      4.69 o 
  -4   5  20       19.29        9.53      5.10 o 
  -3   5  20      136.89      143.53      4.47 o 
  -2   5  20       21.72       19.60      3.99 o 
  -1   5  20      103.90      101.10      5.40 o 
   0   5  20        0.07       -0.03      3.69 o 
   1   5  20      103.55       97.21      3.91 o 
   2   5  20       22.54       17.84      3.27 o 
   3   5  20      133.71      136.95      3.62 o 
   4   5  20       19.27       17.02      5.38 o 
  -3   6  20       52.86       58.20      5.20 o 
  -2   6  20       28.88       28.00      4.52 o 
  -1   6  20       62.28       67.01      3.91 o 
   0   6  20       53.52       43.42      5.06 o 
   1   6  20       62.52       67.64      4.70 o 
   2   6  20       27.92       29.28      4.61 o 
   3   6  20       53.51       63.24      4.24 o 
  -2   7  20       33.52       36.77      5.34 o 
  -1   7  20       24.80       28.14      5.12 o 
   0   7  20       23.81       22.10      5.10 o 
   1   7  20       24.98       25.38      5.55 o 
   2   7  20       33.30       29.42      4.86 o 
   1   0  21        7.81        8.74      2.96 o 
   2   0  21       57.47       44.62      3.01 o 
   3   0  21       25.38       26.15      4.32 o 
   4   0  21        0.53        4.62      3.48 o 
   5   0  21       10.49        5.22      4.44 o 
  -5   1  21       17.84       16.74      4.71 o 
  -4   1  21       24.00       25.02      3.73 o 
  -3   1  21       71.18       57.82      3.04 o 
  -2   1  21       97.14      106.35      4.63 o 
  -1   1  21      138.05      142.73      3.92 o 
   0   1  21       17.88       18.37      1.98 o 
   1   1  21      133.09      137.82      4.83 o 
   2   1  21       97.69      101.35      2.65 o 
   3   1  21       70.84       60.72      4.82 o 
   4   1  21       24.01       23.40      5.40 o 
   5   1  21       18.34       20.49      5.35 o 
  -5   2  21       22.08       31.08      5.04 o 
  -4   2  21       47.75       42.76      3.79 o 
  -3   2  21      115.83      111.50      3.34 o 
  -2   2  21        3.70        7.42      3.26 o 
  -1   2  21       85.93       81.25      9.91 o 
   0   2  21       66.96       76.35      2.25 o 
   1   2  21       85.33       84.63      2.57 o 
   2   2  21        3.55        3.78      2.59 o 
   3   2  21      116.22      118.61      4.87 o 
   4   2  21       49.81       48.99      4.32 o 
  -5   3  21       20.89       27.70      7.87 o 
  -4   3  21        9.01        2.63      5.30 o 
  -3   3  21       60.83       64.46      4.84 o 
  -2   3  21       48.09       45.68      5.42 o 
  -1   3  21       58.99       56.63      3.11 o 
   0   3  21      186.55      187.01      5.53 o 
   1   3  21       59.13       62.20      3.18 o 
   2   3  21       47.24       46.36      3.38 o 
   3   3  21       60.39       66.98      4.85 o 
   4   3  21       10.02        9.86      6.29 o 
  -4   4  21        6.11        0.30      1.84 o 
  -3   4  21       23.45       21.08      4.80 o 
  -2   4  21       80.80       72.31      3.67 o 
  -1   4  21       12.26        9.60      3.25 o 
   0   4  21       17.92       22.84      3.72 o 
   1   4  21       13.53       10.01      2.97 o 
   2   4  21       83.24       73.38      5.71 o 
   3   4  21       24.34       12.76      5.91 o 
   4   4  21        5.96        5.08      6.54 o 
  -4   5  21        4.86        5.38      7.83 o 
  -3   5  21       11.28       15.00      4.99 o 
  -2   5  21       66.46       69.91      4.55 o 
  -1   5  21       65.01       58.34      6.05 o 
   0   5  21        0.23       -0.53      2.68 o 
   1   5  21       65.79       59.76      4.28 o 
   2   5  21       67.52       61.43      3.49 o 
   3   5  21       12.15       13.33      3.90 o 
   4   5  21        4.50        6.14      5.78 o 
  -3   6  21       32.84       33.95      5.74 o 
  -2   6  21        2.41       -0.23      1.92 o 
  -1   6  21       17.80       19.74      4.26 o 
   0   6  21        0.32        2.00      4.17 o 
   1   6  21       17.35       20.22      4.92 o 
   2   6  21        2.39        3.21      4.62 o 
   3   6  21       33.35       36.55      4.59 o 
  -2   7  21        2.82       -0.95      3.33 o 
  -1   7  21       20.18       23.02      5.40 o 
   0   7  21        4.92        2.62      5.34 o 
   1   7  21       20.71       22.34      5.80 o 
   2   7  21        2.55       -1.54      5.14 o 
   0   0  22      132.02      119.79      4.62 o 
   1   0  22       24.38       26.46      3.31 o 
   2   0  22       28.97       23.81      3.18 o 
   3   0  22       14.71       14.96      4.71 o 
   4   0  22       12.01        9.05      5.20 o 
  -5   1  22       14.33       14.88      7.10 o 
  -4   1  22       21.23       20.91      4.56 o 
  -3   1  22       32.06       25.53      4.74 o 
  -2   1  22       17.02       22.61      5.19 o 
  -1   1  22       11.97       11.54      3.20 o 
   0   1  22      118.96      128.50      2.60 o 
   1   1  22       10.93        9.14      2.49 o 
   2   1  22       16.15       14.76      2.73 o 
   3   1  22       30.91       26.37      4.77 o 
   4   1  22       21.49       25.89      5.66 o 
  -4   2  22       15.20       12.92      4.04 o 
  -3   2  22       10.45       12.15      2.84 o 
  -2   2  22      136.26      140.34      3.65 o 
  -1   2  22       42.66       35.25      4.97 o 
   0   2  22        2.88        4.38      2.90 o 
   1   2  22       42.12       32.74      2.64 o 
   2   2  22      133.26      140.28      3.22 o 
   3   2  22        9.85       16.76      5.15 o 
   4   2  22       15.65       13.89      5.05 o 
  -4   3  22       21.54       12.38      4.83 o 
  -3   3  22       21.29       21.53      4.51 o 
  -2   3  22       26.64       22.82      3.90 o 
  -1   3  22       22.09       16.13      3.47 o 
   0   3  22       42.67       49.88      5.10 o 
   1   3  22       20.39       15.64      3.48 o 
   2   3  22       27.14       23.66      3.68 o 
   3   3  22       21.03       21.34      5.18 o 
   4   3  22       22.85       18.38      6.80 o 
  -4   4  22        9.31        8.42      5.48 o 
  -3   4  22       15.73       13.01      4.46 o 
  -2   4  22       15.41       12.67      3.98 o 
  -1   4  22       49.41       47.86      5.68 o 
   0   4  22       93.51       74.55      6.69 o 
   1   4  22       50.96       52.42      3.88 o 
   2   4  22       15.32        8.19      4.21 o 
   3   4  22       14.64        6.36      6.41 o 
   4   4  22        8.98       14.03      6.99 o 
  -3   5  22        2.00        8.95      5.29 o 
  -2   5  22       22.49       26.65      4.68 o 
  -1   5  22        8.90       10.01      3.89 o 
   0   5  22       36.72       33.75      4.37 o 
   1   5  22        9.49        9.20      4.62 o 
   2   5  22       22.26       25.63      4.52 o 
   3   5  22        1.76       -1.47      3.89 o 
  -2   6  22       53.77       52.09      5.09 o 
  -1   6  22       15.10       17.29      4.71 o 
   0   6  22        3.21        2.23      2.90 o 
   1   6  22       15.65       16.20      5.42 o 
   2   6  22       53.67       56.54      7.18 o 
  -1   7  22       37.44       40.67      7.89 o 
   0   7  22       20.30       18.75      6.05 o 
   1   7  22       36.32       29.88      9.52 o 
   1   0  23      171.92      194.31      5.37 o 
   2   0  23       12.70       11.49      3.50 o 
   3   0  23        9.48       12.60      3.62 o 
   4   0  23        3.76        0.51      4.57 o 
  -4   1  23       13.27       10.67      6.02 o 
  -3   1  23       11.06        6.35      3.47 o 
  -2   1  23       47.89       47.33      6.25 o 
  -1   1  23        1.10        0.42      3.22 o 
   0   1  23       94.48       94.44      2.50 o 
   1   1  23        1.49        3.74      2.58 o 
   2   1  23       46.84       45.18      3.00 o 
   3   1  23       11.77        9.54      4.92 o 
   4   1  23       13.40        8.58      5.75 o 
  -4   2  23       80.84       94.96      4.35 o 
  -3   2  23        1.05       -1.37      1.37 o 
  -2   2  23        7.65        9.71      5.28 o 
  -1   2  23       12.40       12.84      5.05 o 
   0   2  23       63.72       67.07      3.24 o 
   1   2  23       12.55       14.51      3.54 o 
   2   2  23        7.68       11.79      3.67 o 
   3   2  23        1.04        0.87      5.08 o 
   4   2  23       82.23       94.65      5.42 o 
  -4   3  23        2.08        2.09      6.86 o 
  -3   3  23       19.73       19.35      4.59 o 
  -2   3  23       25.74       20.03      4.16 o 
  -1   3  23       49.55       39.20      5.14 o 
   0   3  23       12.01       12.49      5.02 o 
   1   3  23       50.31       45.33      3.64 o 
   2   3  23       25.97       18.98      4.00 o 
   3   3  23       21.05       19.16      5.47 o 
   4   3  23        2.18        0.61      7.06 o 
  -3   4  23       82.74       73.84      5.24 o 
  -2   4  23        2.35        1.10      4.11 o 
  -1   4  23       28.80       36.29      6.09 o 
   0   4  23        7.74        4.78      5.94 o 
   1   4  23       29.97       31.95      4.19 o 
   2   4  23        2.36       -0.21      2.15 o 
   3   4  23       84.12       76.00      6.83 o 
  -3   5  23        3.82       12.35      7.52 o 
  -2   5  23       20.99       21.68      4.94 o 
  -1   5  23        5.87        0.60      2.94 o 
   0   5  23        2.49        0.98      4.27 o 
   1   5  23        5.33        0.52      4.22 o 
   2   5  23       21.79       25.94      6.94 o 
   3   5  23        3.44       -0.15      4.02 o 
  -2   6  23        2.55        4.14      6.81 o 
  -1   6  23       10.91        8.72      4.99 o 
   0   6  23       84.78      105.33      5.04 o 
   1   6  23       11.14        5.39      5.61 o 
   2   6  23        2.52        0.21      1.86 o 
   0   0  24        0.98        4.18      4.81 o 
   1   0  24       34.13       41.41      2.63 o 
   2   0  24       40.65       31.70      3.75 o 
   3   0  24       13.69       10.90      4.02 o 
   4   0  24        0.07       -3.89      3.89 o 
  -4   1  24       34.17       37.74      6.17 o 
  -3   1  24        1.87        0.61      4.06 o 
  -2   1  24       16.44       16.93      3.32 o 
  -1   1  24       31.37       33.18      3.68 o 
   0   1  24        0.51        1.60      2.70 o 
   1   1  24       29.74       33.88      2.89 o 
   2   1  24       16.79       18.84      4.02 o 
   3   1  24        1.85        1.24      4.80 o 
   4   1  24       34.33       30.85      6.29 o 
  -3   2  24        0.08       -1.73      5.27 o 
  -2   2  24       46.18       48.33      6.56 o 
  -1   2  24        3.15        0.39      4.70 o 
   0   2  24       23.45       25.85      3.61 o 
   1   2  24        3.25        2.76      3.58 o 
   2   2  24       44.95       43.27      4.04 o 
   3   2  24        0.10        0.36      3.69 o 
  -3   3  24       32.74       34.95      5.06 o 
  -2   3  24       11.92       18.26      6.21 o 
  -1   3  24       61.33       68.14      5.11 o 
   0   3  24       49.71       38.63      5.80 o 
   1   3  24       61.50       67.77      4.22 o 
   2   3  24       12.26       14.78      4.32 o 
   3   3  24       32.45       32.35      5.97 o 
  -3   4  24       14.41       18.81      7.22 o 
  -2   4  24        1.23        3.47      4.51 o 
  -1   4  24       63.10       65.11      6.54 o 
   0   4  24        0.60        1.47      5.80 o 
   1   4  24       62.31       62.01      6.87 o 
   2   4  24        1.32       -0.65      2.26 o 
   3   4  24       13.26       13.51      7.44 o 
  -2   5  24        2.49       -1.89      8.79 o 
  -1   5  24        8.72       11.26      4.68 o 
   0   5  24       54.56       66.23      5.07 o 
   1   5  24        8.72        5.89      7.86 o 
   2   5  24        2.36        4.52      7.42 o 
  -1   6  24        2.97        5.89      7.38 o 
   0   6  24        0.82        2.64      7.55 o 
   1   6  24        2.74        2.83      8.78 o 
   1   0  25       36.85       43.59      2.89 o 
   2   0  25        4.04        3.50      3.88 o 
   3   0  25        2.15        1.24      4.68 o 
  -3   1  25       13.01       16.41      4.62 o 
  -2   1  25       36.14       31.08      3.71 o 
  -1   1  25       17.51       14.90      3.92 o 
   0   1  25       13.09       17.10      3.13 o 
   1   1  25       16.95       15.64      3.11 o 
   2   1  25       35.41       32.55      4.28 o 
   3   1  25       12.89       15.34      4.74 o 
  -3   2  25       42.49       48.30      4.72 o 
  -2   2  25        2.86        3.79      5.91 o 
  -1   2  25        6.51        7.64      4.95 o 
   0   2  25       50.40       49.31      5.62 o 
   1   2  25        5.87        3.16      3.92 o 
   2   2  25        2.80        1.35      4.44 o 
   3   2  25       42.33       40.69      6.45 o 
  -2   3  25        3.68        4.50      6.93 o 
  -1   3  25       37.71       48.53      5.95 o 
   0   3  25       26.23       19.35      6.20 o 
   1   3  25       37.08       43.72      4.31 o 
   2   3  25        3.96       -0.17      4.22 o 
   3   3  25       18.62       20.82      6.76 o 
  -2   4  25       17.68       18.05      7.11 o 
  -1   4  25       17.21        9.86      6.55 o 
   0   4  25       50.64       50.99      6.56 o 
   1   4  25       16.80       20.39      7.17 o 
   2   4  25       17.96       16.48      7.62 o 
   0   0  26       57.44       57.99      6.34 o 
   1   0  26       13.71       10.24      3.31 o 
   2   0  26        0.90        1.72      4.21 o 
   3   0  26       22.10       24.00      5.25 o 
  -3   1  26        7.79       16.05      8.00 o 
  -2   1  26       15.12       16.33      4.41 o 
  -1   1  26       30.11       27.99      5.98 o 
   0   1  26        8.95        2.00      3.63 o 
   1   1  26       29.60       30.05      3.53 o 
   2   1  26       14.28       16.63      4.79 o 
   3   1  26        7.83        6.42      5.07 o 
  -2   2  26        1.08       -1.58      3.17 o 
  -1   2  26       20.63       25.41      6.43 o 
   0   2  26        4.55        6.24      5.84 o 
   1   2  26       20.55       25.04      4.64 o 
   2   2  26        0.78       -1.68      5.38 o 
   3   2  26       26.04       22.21      6.97 o 
  -2   3  26       23.07       21.63      7.99 o 
  -1   3  26        8.57        9.95      6.54 o 
   0   3  26       10.79        6.92      6.09 o 
   1   3  26        8.32        6.61      6.73 o 
   2   3  26       22.20       21.56      6.49 o 
   0   4  26       83.64       98.06      7.11 o 
   1   0  27        0.80        1.86      3.45 o 
   2   0  27       43.07       51.56      4.96 o 
  -2   1  27       15.19       16.83      4.90 o 
  -1   1  27       39.11       32.37      6.58 o 
   0   1  27       31.25       35.25      6.94 o 
   1   1  27       39.16       35.12      4.81 o 
   2   1  27       14.74       19.58      6.93 o 
  -2   2  27        5.14        0.69      7.35 o 
  -1   2  27       28.50       38.09      7.23 o 
   0   2  27       14.74       18.60      6.91 o 
   1   2  27       28.10       31.06      5.17 o 
   2   2  27        5.04        4.31      7.12 o 
  -1   3  27        7.25        5.87      7.16 o 
   0   3  27       67.52       73.27      7.80 o 
   1   3  27        7.87        6.26      8.07 o 
   0   0  28       10.20       11.36      4.71 o 
   1   0  28        9.87       15.58      4.06 o 
  -1   1  28        5.91        9.87      7.25 o 
   0   1  28       19.76       22.19      7.54 o 
   1   1  28        5.59       12.86      5.41 o 
  -1   2  28       17.35       15.33      7.12 o 
   0   2  28        6.74        6.03      7.62 o 
   1   2  28       16.88       17.11      5.53 o 
                                                 
